# Supplementary material for: A Competency Model for Clinical Physicians in China: A Cross-Sectional Survey
Source: PLoS One. 2016 Dec 9;11(12):e0166252. doi: 10.1371/journal.pone.0166252 (PMC5147829; doi:10.1371/journal.pone.0166252)
Supplement: S1 Table — (XLSX) [file pone.0166252.s002.xlsx]

## Sheet: S1 Table
b	c	d	e	f	g	h	k	m	n	o	p	q	I01101	I01102	I01103	I01104	I01105	I01106	I01107	I01108	I01109	I01110	I01111	I01112	I01113	I01114	I01115	I01116	I01117	I01118	I01119	I01201	I01202	I01203	I01204	I01205	I01206	I01207	I01208	I01209	I01210	I01211	I01212	I01213	I01214	I01215	I01216	I01217	I01218
1	3	367	1	1	1	34	2	2	1	Y	2	3	5	5	4	4	5	5	5	5	5	5	4	5	5	4	5	5	5	5	3	5	5	5	5	5	5	5	5	5	4	5	5	4	5	5	#NULL!	4	1
1	3	259	1	1	1	33	2	2	1	Y	1	3	5	5	5	5	5	5	5	5	5	5	5	5	5	5	5	5	5	5	5	5	5	5	5	5	5	5	5	5	5	5	5	5	5	5	5	5	5
1	3	368	1	1	#NULL!	32	2	2	1	Y	2	1	5	5	5	4	5	5	5	4	4	4	3	3	3	4	5	#NULL!	5	5	#NULL!	4	5	5	5	5	5	3	4	5	5	5	5	5	4	4	3	4	3
1	3	254	1	1	#NULL!	30	2	2	1	Y	1	#NULL!	5	5	5	5	5	5	5	5	5	5	4	5	5	5	5	5	5	5	5	5	5	5	5	5	5	5	5	5	5	5	5	5	5	5	5	5	5
1	3	256	1	1	#NULL!	30	2	2	1	Y	1	2	5	4	4	5	5	5	5	5	5	5	5	4	4	5	5	4	4	4	4	4	4	4	4	4	4	4	4	4	4	4	4	4	4	5	4	4	4
1	3	362	1	1	2	30	2	2	1	Y	2	1	5	5	5	3	4	4	4	5	4	3	3	3	5	4	4	4	5	4	4	4	4	4	4	4	3	3	3	5	5	5	4	3	4	5	3	1	1
1	3	255	1	1	1	29	2	2	1	Y	1	1	5	5	5	5	5	4	4	4	4	4	4	4	4	4	5	4	5	5	5	5	5	5	5	5	5	5	5	5	5	4	5	4	5	5	5	5	5
1	3	257	1	1	1	29	2	2	1	Y	2	1	5	5	5	5	5	5	5	5	5	5	5	5	5	5	5	5	5	5	5	5	5	5	5	5	5	5	5	5	5	5	5	5	5	5	5	5	5
1	3	357	1	1	2	29	2	2	1	Y	2	1	5	5	5	5	5	5	5	5	5	5	5	5	5	4	5	4	5	5	4	5	5	5	5	5	5	5	5	5	5	5	5	5	5	5	4	5	5
1	3	361	1	1	#NULL!	48	4	2	1	Y	1	5	5	5	4	5	5	4	4	4	4	5	4	3	4	3	5	4	5	4	4	4	4	5	5	5	4	4	4	4	4	4	4	4	4	4	4	4	3
1	3	263	1	1	#NULL!	46	3	2	1	Y	2	5	5	5	5	5	5	5	5	5	4	4	4	5	5	4	5	3	5	5	4	5	5	5	5	5	5	5	5	5	5	4	4	4	4	4	5	5	4
1	3	366	1	1	2	46	3	2	1	Y	1	5	5	5	5	5	5	5	5	5	4	5	3	5	5	4	4	4	5	5	4	5	5	5	5	5	4	4	4	5	5	4	5	4	4	5	3	3	4
1	3	248	1	1	#NULL!	45	3	2	1	Y	2	5	5	5	5	5	5	5	5	5	5	5	5	5	5	2	5	4	5	5	5	5	5	5	5	5	5	5	5	5	5	5	5	4	5	5	4	5	5
1	3	250	1	1	1	45	3	2	1	Y	2	3	5	5	5	5	5	5	5	5	5	5	5	5	5	5	5	5	5	5	5	5	5	5	5	5	5	5	5	5	5	5	5	5	5	5	5	5	5
1	3	262	1	1	2	45	3	2	1	Y	1	4	5	5	5	4	5	4	5	5	5	4	4	3	5	5	5	4	5	5	4	4	5	5	5	5	4	3	5	5	5	5	5	5	5	4	4	4	4
1	3	251	1	1	2	43	3	2	1	Y	3	4	5	5	5	5	5	5	5	5	5	5	5	5	5	5	5	5	5	5	5	5	5	5	5	5	5	5	5	5	5	5	5	5	5	5	5	5	5
1	3	245	1	1	2	42	3	2	1	Y	1	3	5	5	5	5	5	5	5	5	5	5	5	5	5	5	5	5	5	5	5	5	5	5	5	5	5	5	5	5	5	5	5	5	5	5	5	5	5
1	3	358	1	1	2	41	3	2	1	Y	2	4	5	5	5	3	4	5	5	5	5	5	4	5	5	5	5	4	5	5	5	4	5	5	5	5	5	5	5	5	5	5	5	5	5	5	4	5	3
1	3	363	1	1	1	41	3	2	1	Y	3	4	5	5	5	5	5	5	5	5	5	5	5	5	5	5	5	5	5	5	5	5	5	5	5	5	5	5	5	5	5	5	5	5	5	5	5	5	5
1	3	247	1	1	2	40	3	2	1	Y	1	3	5	4	4	5	5	5	5	5	4	5	4	5	5	4	5	4	5	5	4	4	5	5	4	4	5	4	5	5	5	5	4	5	4	5	4	4	5
1	3	261	1	1	2	40	3	2	1	Y	1	4	5	5	4	4	5	5	5	5	4	4	4	4	4	5	5	5	5	5	5	5	5	5	5	5	4	4	5	4	5	5	5	5	4	4	4	4	4
1	3	249	1	1	2	39	3	2	1	Y	2	3	5	5	5	5	5	5	5	5	5	5	5	5	5	5	5	5	5	5	5	5	5	5	5	5	5	5	5	5	5	5	5	5	5	5	5	5	5
1	3	252	1	1	1	38	3	2	1	Y	1	4	5	5	5	5	5	5	5	5	4	4	4	5	5	4	5	3	5	5	4	5	5	5	5	5	5	5	5	5	5	4	4	4	4	4	5	5	4
1	3	253	1	1	2	38	2	2	1	Y	1	4	5	5	5	4	5	4	4	5	5	5	4	5	4	4	5	4	5	4	4	5	5	5	5	5	5	4	5	5	5	5	5	4	5	4	5	4	4
1	3	258	1	1	2	38	2	2	1	Y	1	3	5	5	5	5	5	5	5	5	5	5	5	5	5	5	5	5	5	5	4	5	5	5	5	5	5	5	5	5	#NULL!	#NULL!	#NULL!	#NULL!	4	4	4	4	4
1	3	359	1	1	#NULL!	38	3	2	1	Y	1	3	5	5	4	5	4	5	5	4	4	4	4	2	4	3	5	4	5	4	4	5	4	5	5	3	3	3	4	5	4	4	4	4	4	4	4	4	4
1	3	246	1	1	1	37	2	2	1	Y	2	3	5	5	5	4	5	4	5	5	4	4	3	4	4	#NULL!	#NULL!	#NULL!	#NULL!	#NULL!	#NULL!	#NULL!	#NULL!	#NULL!	#NULL!	#NULL!	#NULL!	#NULL!	#NULL!	#NULL!	#NULL!	#NULL!	#NULL!	#NULL!	5	5	1	3	4
1	3	360	1	1	#NULL!	37	3	2	1	Y	1	3	5	5	5	5	5	5	5	5	5	5	5	5	5	4	5	5	5	5	5	5	5	5	5	5	5	5	5	5	5	5	5	5	5	5	5	4	5
1	3	260	1	1	1	36	2	2	1	Y	2	3	5	5	5	5	5	5	5	5	5	5	5	5	5	4	5	4	5	4	4	5	5	5	5	5	5	5	5	5	5	5	5	5	4	5	4	4	3
1	3	364	1	1	#NULL!	36	2	2	1	Y	2	2	5	5	5	5	5	5	5	5	4	5	4	5	5	4	5	5	5	5	5	5	5	5	5	5	5	5	5	5	5	5	5	5	4	5	4	5	3
1	3	365	1	1	2	36	2	2	1	Y	2	3	5	5	5	5	5	5	5	5	5	5	4	4	5	5	5	5	5	5	5	5	5	5	5	5	5	5	5	5	5	5	5	5	5	5	5	4	4
1	3	209	1	1	#NULL!	#NULL!	3	3	2	Y	1	4	5	5	5	5	5	5	5	5	5	5	5	4	5	1	1	4	5	4	4	5	5	5	5	5	5	5	5	5	5	5	5	5	5	4	3	3	3
1	3	224	1	1	#NULL!	#NULL!	4	3	2	Y	2	5	4	5	5	3	4	3	3	4	4	3	3	2	3	2	4	4	4	4	3	5	5	5	5	5	5	5	5	5	5	5	5	4	4	4	4	5	5
1	3	34	1	1	2	#NULL!	2	3	1	Y	3	1	5	5	5	4	4	4	5	4	5	4	4	4	4	4	4	4	4	4	4	4	4	4	4	4	4	4	4	4	4	4	4	4	4	4	4	4	4
1	3	60	1	1	2	#NULL!	1	3	1	Y	2	1	5	5	4	4	4	4	5	5	5	5	5	5	4	5	4	4	4	4	4	5	5	5	5	5	4	5	5	5	5	5	4	4	4	5	4	5	4
1	3	198	1	1	#NULL!	#NULL!	2	3	1	Y	#NULL!	#NULL!	5	5	4	4	4	4	5	5	5	5	3	3	4	4	4	4	5	4	4	4	3	3	3	3	3	3	4	4	4	4	4	4	4	4	3	4	4
1	3	218	1	1	1	33	2	3	2	Y	2	2	5	5	5	4	5	4	4	4	4	4	3	4	4	4	4	4	4	4	4	5	4	5	4	4	4	4	4	5	5	5	4	4	4	5	3	4	4
1	3	228	1	1	2	33	4	3	2	Y	1	2	5	4	4	4	5	5	5	5	5	4	4	4	4	4	4	4	4	4	4	4	4	4	4	4	4	4	4	4	4	4	4	4	4	4	4	4	4
1	3	273	1	1	2	33	2	3	2	Y	1	2	5	5	5	5	5	5	5	5	5	5	5	5	5	5	5	5	5	5	5	5	5	5	5	5	5	5	5	5	5	5	5	5	5	5	5	5	5
1	3	222	1	1	#NULL!	32	2	3	2	Y	1	2	4	4	4	4	4	4	4	4	4	4	3	4	4	4	5	3	4	4	3	4	5	4	4	4	4	4	4	4	4	4	4	4	4	4	4	4	4
1	3	223	1	1	#NULL!	32	2	3	2	Y	2	2	4	5	5	5	5	5	5	5	5	5	5	4	5	4	5	5	5	5	4	5	5	5	5	5	5	5	5	5	5	5	5	5	4	5	4	5	5
1	3	219	1	1	1	31	2	3	2	Y	2	2	4	4	4	4	4	4	4	4	4	4	4	4	4	3	4	4	4	4	3	4	4	4	4	4	4	4	4	4	4	3	4	4	4	4	4	4	4
1	3	287	1	1	2	30	1	3	2	Y	2	1	5	5	5	4	5	4	4	4	4	4	3	4	4	5	4	5	5	4	4	5	4	5	4	5	4	4	4	5	4	4	3	4	5	5	3	3	4
1	3	288	1	1	#NULL!	30	1	3	2	Y	1	1	5	5	5	5	5	5	5	5	5	5	5	5	5	5	5	5	5	5	5	5	5	5	5	5	5	5	5	5	5	5	5	5	5	5	5	5	5
1	3	294	1	1	2	30	2	3	2	Y	2	2	5	5	5	5	5	5	5	5	5	5	5	5	5	4	4	4	5	5	5	5	5	5	5	5	5	5	5	5	5	5	5	5	5	4	4	4	4
1	3	268	1	1	1	29	1	3	2	Y	2	1	5	4	4	4	4	4	4	5	5	4	4	4	5	5	4	4	5	5	4	5	3	5	5	5	5	3	5	5	5	5	5	3	4	5	3	3	4
1	3	276	1	1	#NULL!	29	1	3	2	Y	2	1	4	5	5	4	5	4	5	5	4	4	5	4	4	4	4	4	4	4	4	4	4	4	4	4	4	4	4	4	4	4	4	4	4	4	4	4	4
1	3	271	1	1	1	28	1	3	2	Y	2	1	5	5	5	5	5	5	5	4	4	4	5	4	5	4	5	4	5	5	4	4	5	5	5	5	5	4	5	5	5	5	5	3	5	4	4	4	4
1	3	280	1	1	1	28	1	3	2	Y	1	1	4	4	4	4	4	4	4	4	4	4	4	4	4	4	4	4	4	4	4	4	5	5	5	5	5	5	5	5	5	5	5	5	4	4	4	4	4
1	3	267	1	1	2	27	1	3	2	Y	1	1	5	4	4	4	3	3	4	4	4	5	3	3	3	5	5	5	5	5	3	5	5	5	5	5	5	5	5	5	5	5	5	5	5	5	5	5	5
1	3	269	1	1	#NULL!	27	1	3	2	Y	1	1	5	5	5	5	5	5	5	5	5	5	5	4	5	4	5	5	5	4	4	5	5	5	5	5	5	5	5	5	5	5	5	5	4	4	4	4	4
1	3	291	1	1	#NULL!	26	1	3	2	Y	2	1	5	5	5	5	5	5	5	5	5	5	5	5	5	5	5	5	5	5	5	5	5	5	5	5	5	5	5	5	5	5	5	5	5	5	5	5	5
1	3	292	1	1	1	25	1	3	2	Y	2	1	5	5	5	5	5	5	5	5	5	5	5	5	5	4	4	5	5	4	5	5	5	5	5	5	4	4	4	4	4	4	4	4	5	5	5	5	4
1	3	293	1	1	1	23	1	3	2	Y	1	1	5	5	5	5	5	5	5	5	5	5	5	5	5	5	5	5	5	5	5	5	5	5	5	5	5	5	5	5	5	5	5	5	5	5	5	5	5
1	3	39	1	1	2	34	2	3	1	Y	3	1	5	5	5	5	5	5	5	5	5	5	5	5	5	5	5	5	5	5	5	5	5	5	5	5	5	5	5	5	5	5	5	5	5	5	5	5	5
1	3	104	1	1	2	34	2	3	1	Y	2	2	4	4	4	4	5	5	5	5	3	4	3	4	4	3	5	3	4	4	3	4	4	4	4	4	4	4	4	4	4	4	4	4	5	5	4	4	4
1	3	36	1	1	2	33	2	3	1	Y	#NULL!	#NULL!	4	4	4	5	4	4	4	5	4	3	4	5	5	4	4	4	4	4	4	5	5	5	5	5	5	5	5	5	5	5	5	5	4	4	4	4	2
1	3	99	1	1	1	33	1	3	1	Y	3	2	5	4	4	4	4	5	4	4	4	4	4	4	4	3	4	4	4	3	3	3	4	4	3	4	5	4	4	4	3	4	4	4	3	3	3	4	5
1	3	35	1	1	1	32	2	3	1	Y	2	1	5	4	4	4	4	4	4	4	4	4	4	4	4	4	4	4	4	4	4	4	4	4	4	4	4	4	4	4	4	4	4	3	3	3	4	3	4
1	3	38	1	1	1	32	2	3	1	Y	3	1	5	5	4	4	4	4	4	4	4	4	4	4	5	4	4	4	4	4	4	4	4	4	4	4	4	4	4	4	4	4	4	4	4	4	3	3	3
1	3	197	1	1	1	32	2	3	1	Y	2	2	5	4	4	5	5	5	5	4	4	5	5	5	5	5	5	5	4	4	4	4	4	4	4	4	4	4	4	4	4	4	4	4	4	4	4	4	4
1	3	37	1	1	2	31	2	3	1	Y	3	1	4	4	4	4	4	4	4	4	4	4	4	4	4	4	4	4	4	4	4	4	4	4	4	4	4	4	4	4	4	4	4	4	4	4	4	4	4
1	3	33	1	1	#NULL!	30	2	3	1	Y	3	1	5	5	4	4	4	4	4	4	4	5	4	4	4	4	5	4	4	4	5	5	4	5	5	5	5	5	5	4	4	4	4	4	4	4	4	4	4
1	3	55	1	1	2	30	1	3	1	Y	#NULL!	5	4	5	5	4	4	4	4	4	4	4	4	4	4	4	5	5	5	5	4	5	5	5	5	4	4	#NULL!	5	5	5	5	5	5	5	5	5	5	5
1	3	58	1	1	2	30	1	3	1	Y	3	#NULL!	5	5	5	5	5	5	5	5	5	5	5	5	5	5	5	5	5	5	5	5	5	5	5	5	5	5	5	5	5	5	5	5	5	5	5	5	5
1	3	79	1	1	#NULL!	30	1	3	1	Y	2	1	5	4	5	5	5	5	5	5	5	5	5	5	5	4	4	4	4	4	3	5	5	5	5	3	4	3	4	4	5	5	5	5	5	5	5	4	4
1	3	86	1	1	2	30	1	3	1	Y	3	1	5	5	5	5	5	5	5	5	5	5	3	5	5	5	5	5	5	5	5	5	5	5	5	5	5	5	5	5	5	5	5	5	5	5	5	5	5
1	3	177	1	1	1	30	3	3	1	Y	3	2	5	5	4	4	4	5	5	5	5	5	3	3	3	4	4	3	5	4	4	5	4	4	4	4	4	4	5	4	5	5	5	5	4	4	3	3	4
1	3	184	1	1	#NULL!	30	1	3	1	Y	2	2	5	5	4	5	5	5	5	4	3	3	4	3	4	4	4	5	5	5	5	5	5	5	4	4	4	4	5	5	5	5	5	4	5	5	4	3	3
1	3	185	1	1	2	30	1	3	1	Y	1	1	5	5	5	5	5	5	5	5	5	5	5	5	5	5	5	5	5	5	5	5	5	5	5	5	5	5	5	5	5	5	5	5	5	5	5	5	5
1	3	46	1	1	1	29	1	3	1	Y	2	#NULL!	4	4	4	4	4	4	4	4	4	4	4	4	4	4	4	5	4	4	4	4	4	4	4	4	4	4	4	4	4	4	4	4	4	4	4	4	4
1	3	180	1	1	1	29	1	3	1	Y	2	1	4	4	4	4	4	4	4	4	4	5	5	5	5	5	4	4	5	5	5	4	4	4	4	4	4	5	5	5	4	4	4	4	4	4	4	4	4
1	3	44	1	1	1	28	1	3	1	Y	3	3	5	5	5	5	5	5	5	5	5	5	5	5	5	5	5	5	5	5	5	5	5	5	5	5	5	5	5	5	5	5	5	5	5	5	5	5	5
1	3	45	1	1	1	28	1	3	1	Y	2	5	5	5	5	5	5	5	5	5	5	5	5	5	5	5	5	5	5	5	5	5	5	5	5	5	5	5	5	5	5	5	5	5	5	5	5	5	5
1	3	61	1	1	2	28	1	3	1	Y	2	5	4	4	4	4	4	4	5	4	4	4	4	4	5	3	3	3	4	4	3	4	4	5	4	5	4	4	4	5	4	4	3	4	4	3	3	4	4
1	3	80	1	1	2	28	1	3	1	Y	2	1	5	4	4	4	4	4	4	5	4	4	4	4	4	4	5	4	5	5	4	5	4	4	4	4	4	4	4	4	4	3	4	4	4	5	4	4	4
1	3	179	1	1	2	28	1	3	1	Y	2	1	3	4	4	4	5	5	5	4	4	4	5	5	5	4	4	4	3	4	4	4	4	3	4	4	4	5	4	4	4	3	4	4	4	4	4	3	3
1	3	190	1	1	1	28	1	3	1	Y	2	1	4	4	5	5	5	5	5	4	4	4	5	5	5	4	4	5	4	5	4	4	4	5	4	4	4	5	5	#NULL!	4	3	4	4	4	4	4	5	5
1	3	48	1	1	2	27	1	3	1	Y	2	1	5	5	4	4	5	5	4	4	3	4	3	4	4	5	4	4	5	4	5	5	5	4	4	5	4	5	5	4	4	5	4	5	5	4	5	5	4
1	3	77	1	1	2	27	1	3	1	Y	3	1	4	4	4	4	4	4	4	4	4	4	4	4	4	4	4	4	4	4	4	4	4	4	4	4	4	4	4	4	4	4	4	4	4	4	4	4	4
1	3	85	1	1	2	27	1	3	1	Y	1	1	5	5	5	5	5	5	5	5	5	5	5	5	5	5	5	5	5	5	5	5	5	5	5	5	5	5	5	5	5	5	5	5	5	5	5	5	5
1	3	88	1	1	1	27	1	3	1	Y	2	1	4	4	4	4	4	4	4	5	4	4	2	4	3	4	5	4	4	4	5	5	5	5	5	5	5	3	3	5	4	5	5	4	5	5	4	3	3
1	3	43	1	1	2	26	1	3	1	Y	2	3	5	5	5	4	5	4	4	4	5	5	4	4	4	4	5	4	4	4	5	5	4	4	4	4	5	5	3	3	4	3	4	4	4	4	4	4	4
1	3	84	1	1	#NULL!	26	1	3	1	Y	1	1	4	3	3	4	3	4	3	4	#NULL!	4	3	5	4	4	5	4	3	4	4	4	5	5	5	4	4	4	4	4	5	5	4	4	5	5	4	4	4
1	3	91	1	1	#NULL!	26	1	3	1	Y	3	1	4	4	4	5	4	4	4	4	4	4	4	4	4	4	4	4	4	4	4	4	4	4	4	4	4	4	4	4	4	4	4	4	4	4	4	4	4
1	3	98	1	1	1	26	2	3	1	Y	3	1	5	5	5	5	5	5	5	5	5	5	5	5	5	5	5	5	5	5	5	5	5	5	5	5	5	4	5	5	5	5	5	5	5	5	4	4	4
1	3	49	1	1	2	25	1	3	1	Y	2	1	4	4	4	4	4	4	4	4	4	4	4	4	4	4	4	4	4	4	4	4	4	4	4	4	4	4	4	4	4	4	4	4	4	4	4	4	4
1	3	50	1	1	2	25	1	3	1	Y	2	1	5	5	5	4	5	5	5	4	5	5	4	5	5	5	5	4	5	5	5	5	5	5	5	5	5	5	5	5	5	5	5	5	5	5	5	5	5
1	3	78	1	1	1	25	1	3	1	Y	1	1	4	4	4	4	4	4	4	4	4	4	4	4	4	4	4	4	4	4	4	4	4	4	4	4	4	4	4	4	4	4	4	4	4	4	4	3	3
1	3	81	1	1	2	25	1	3	1	Y	1	1	4	5	5	5	5	5	5	5	4	5	5	5	5	4	5	4	5	5	5	5	5	5	5	5	5	5	5	5	5	5	5	5	5	5	5	5	5
1	3	178	1	1	1	25	1	3	1	Y	2	1	5	5	5	5	4	4	3	4	4	4	4	4	4	4	4	5	5	4	4	5	5	5	5	5	5	5	5	5	5	5	5	5	5	5	5	5	5
1	3	182	1	1	2	25	1	3	1	Y	1	1	5	5	4	4	5	4	4	4	4	4	4	5	5	5	4	4	4	4	4	5	4	4	4	4	4	4	5	5	5	4	4	5	5	4	4	4	4
1	3	82	1	1	1	24	1	3	1	Y	1	1	5	4	4	5	4	5	4	5	3	4	3	3	4	4	5	#NULL!	4	4	3	5	#NULL!	5	5	3	3	3	3	5	5	3	5	5	5	5	3	3	3
1	3	83	1	1	2	24	1	3	1	Y	1	1	4	4	4	3	4	5	5	4	4	5	4	3	4	4	5	4	4	4	4	3	4	4	4	3	3	4	4	5	5	5	4	5	5	5	3	5	3
1	3	92	1	1	2	24	1	3	1	Y	1	1	4	4	4	4	4	4	4	4	4	5	3	4	4	4	5	4	4	4	4	4	4	5	4	4	4	4	4	5	5	4	4	4	4	4	4	4	3
1	3	93	1	1	2	24	1	3	1	Y	1	1	4	5	4	4	4	4	4	5	5	4	5	4	4	4	4	3	3	4	4	4	4	4	4	4	4	4	4	5	4	5	4	4	4	5	4	5	5
1	3	95	1	1	1	24	1	3	1	Y	2	1	4	4	4	4	4	4	5	4	5	4	4	4	4	2	2	1	2	2	1	2	3	4	4	4	3	2	5	5	5	2	2	2	#NULL!	#NULL!	1	5	1
1	3	116	1	1	1	24	3	3	1	Y	3	3	5	4	4	3	5	3	4	5	4	2	4	5	5	1	4	4	5	4	4	5	5	5	5	5	5	5	5	5	5	5	5	5	4	5	4	3	3
1	3	183	1	1	2	24	1	3	1	Y	1	1	5	5	5	5	5	5	5	5	5	5	5	5	5	5	5	5	5	5	5	5	5	5	5	5	5	5	5	5	5	5	5	5	5	5	5	5	5
1	3	186	1	1	2	24	1	3	1	Y	1	1	5	5	5	5	5	5	5	5	5	5	5	5	5	5	5	5	5	5	5	5	5	5	5	5	5	5	5	5	5	5	5	5	5	5	5	5	5
1	3	89	1	1	2	23	1	3	1	Y	1	1	5	5	5	5	5	5	5	5	5	5	5	3	4	5	5	5	5	5	5	5	5	5	5	5	4	3	5	5	5	5	5	5	4	4	4	3	2
1	3	90	1	1	2	23	1	3	1	Y	1	1	4	3	4	5	5	5	5	5	5	5	4	5	5	5	5	5	5	5	5	5	5	5	5	5	5	5	5	5	5	5	5	5	5	5	5	5	5
1	3	96	1	1	1	23	1	3	1	Y	1	1	5	5	5	5	5	5	5	5	5	5	5	5	5	5	5	5	5	5	5	5	5	5	5	5	5	5	5	5	5	5	5	5	5	5	5	5	5
1	3	215	1	1	2	49	3	3	2	Y	1	5	5	5	5	5	5	5	5	5	5	5	5	5	5	5	5	5	5	5	5	5	5	5	5	5	5	5	5	5	5	5	5	5	5	5	5	5	5
1	3	265	1	1	2	49	3	3	2	Y	1	5	5	5	5	5	5	5	5	5	5	5	5	5	5	4	5	4	5	4	4	4	4	4	4	4	4	4	4	4	4	4	4	4	5	5	5	5	5
1	3	295	1	1	2	49	3	3	2	Y	2	4	5	5	5	5	5	5	5	5	5	5	5	5	5	5	5	5	5	5	5	5	5	5	5	5	5	5	5	5	5	5	5	5	5	5	5	5	5
1	3	220	1	1	1	47	3	3	2	Y	2	5	4	4	3	4	4	4	4	3	4	5	4	3	4	4	5	4	3	4	5	4	3	4	4	5	4	4	3	4	5	4	4	3	4	3	4	3	5
1	3	284	1	1	1	47	4	3	2	Y	3	5	4	4	4	4	4	4	4	4	4	4	4	4	4	4	4	4	4	4	4	4	4	4	4	4	4	4	4	4	4	4	4	4	4	4	4	4	4
1	3	270	1	1	1	46	4	3	2	Y	2	5	4	4	4	4	4	4	4	4	4	4	4	4	4	4	4	4	4	4	4	4	4	5	5	5	5	5	5	5	5	5	5	5	5	5	5	5	5
1	3	297	1	1	#NULL!	46	3	3	2	Y	2	4	4	4	4	4	4	4	4	4	4	4	4	4	4	4	4	4	4	4	4	4	4	4	4	4	4	4	4	4	4	4	4	4	4	4	4	4	4
1	3	210	1	1	#NULL!	44	3	3	2	Y	1	5	4	4	4	4	4	4	5	5	4	5	4	5	5	4	5	5	5	5	4	4	5	5	5	4	4	4	4	4	4	4	4	4	4	4	4	4	4
1	3	278	1	1	2	43	3	3	2	Y	1	3	4	4	4	4	4	4	4	4	4	4	4	5	4	4	4	4	4	4	4	5	4	5	5	5	5	4	4	4	4	4	4	4	4	4	4	4	4
1	3	217	1	1	#NULL!	41	3	3	2	Y	2	4	4	4	4	4	4	4	4	4	4	4	4	4	4	4	4	4	4	4	4	4	4	4	4	4	4	4	4	4	4	4	4	4	4	4	4	4	4
1	3	274	1	1	2	41	3	3	2	Y	#NULL!	4	4	4	4	4	4	4	4	4	4	4	4	4	4	4	4	4	4	4	4	4	4	4	4	4	4	4	4	4	4	4	4	4	4	4	4	4	4
1	3	272	1	1	1	39	3	3	2	Y	1	4	5	5	5	5	5	5	5	5	5	5	5	5	5	5	5	5	5	5	5	5	5	5	5	5	5	5	5	5	5	5	5	5	5	5	5	5	5
1	3	279	1	1	1	39	3	3	2	Y	1	4	4	4	4	4	4	4	4	4	4	4	4	4	4	5	5	5	5	5	5	5	5	5	5	5	5	5	5	5	5	5	5	5	4	4	4	4	4
1	3	225	1	1	#NULL!	38	3	3	2	Y	2	4	4	5	5	4	4	4	5	5	5	5	4	4	4	4	5	4	5	5	4	4	4	4	4	4	4	4	4	4	4	4	4	4	4	5	4	4	3
1	3	283	1	1	1	38	3	3	2	Y	1	4	5	5	5	5	5	5	5	5	5	5	5	5	5	5	5	5	5	5	5	5	5	5	5	5	5	5	5	5	5	5	5	5	5	5	5	5	5
1	3	285	1	1	2	38	3	3	2	Y	1	4	5	5	5	5	5	5	5	5	5	5	5	4	5	4	4	4	4	4	4	4	4	4	4	4	4	4	4	4	4	4	4	4	4	4	4	4	4
1	3	289	1	1	2	38	3	3	2	Y	1	3	4	4	5	3	4	4	4	5	5	5	4	4	5	4	5	4	5	4	4	5	3	5	5	5	4	4	5	5	4	4	4	3	4	3	4	4	4
1	3	211	1	1	2	37	2	3	2	Y	1	3	5	5	5	5	5	5	5	5	5	5	4	5	5	5	5	5	5	5	5	5	5	5	5	5	5	5	5	5	5	5	5	5	5	5	5	5	5
1	3	213	1	1	2	37	3	3	2	Y	1	4	5	5	5	5	5	5	5	5	5	5	5	5	5	5	5	5	5	5	5	5	5	5	5	5	5	5	5	5	5	5	5	5	5	5	5	5	5
1	3	216	1	1	1	35	2	3	2	Y	2	3	5	5	5	4	5	4	4	5	5	3	3	3	4	1	3	3	4	3	3	4	4	4	4	4	4	4	4	4	4	4	4	4	4	4	4	4	3
1	3	275	1	1	2	35	2	3	2	Y	2	3	4	4	4	4	4	5	4	4	5	4	5	4	4	4	4	5	4	5	4	4	4	4	5	5	5	5	4	4	4	4	4	4	4	3	3	3	3
1	3	277	1	1	2	35	2	3	2	Y	1	3	5	5	5	5	5	5	5	5	5	5	5	5	5	5	5	5	5	5	5	5	5	5	5	5	5	5	5	5	5	5	5	5	5	5	5	5	5
1	3	281	1	1	2	35	2	3	2	Y	1	3	4	4	5	4	4	5	5	5	5	5	5	5	5	4	4	4	4	4	4	4	4	4	4	4	4	4	4	4	4	4	4	4	4	4	4	4	4
1	3	112	1	1	1	49	4	3	1	Y	3	4	5	5	5	5	4	5	5	4	5	4	5	5	4	5	5	5	4	5	5	5	4	5	5	5	4	5	5	4	5	4	5	5	5	5	5	5	5
1	3	172	1	1	1	49	4	3	1	Y	2	5	5	5	5	5	5	5	5	5	5	5	5	5	5	5	5	4	5	5	4	5	5	5	5	5	5	5	5	5	5	5	5	5	4	4	4	4	4
1	3	191	1	1	2	49	3	3	1	Y	2	5	5	3	4	5	4	5	3	5	5	3	3	5	3	4	3	4	4	3	4	4	4	3	3	4	3	4	5	5	4	5	5	3	4	5	4	5	5
1	3	195	1	1	1	49	3	3	1	Y	1	5	4	4	4	5	5	5	5	5	4	4	5	4	5	4	5	4	5	4	5	4	#NULL!	4	5	5	5	#NULL!	4	5	4	5	5	4	5	5	4	5	5
1	3	9	1	1	2	48	3	3	1	Y	#NULL!	5	4	4	4	4	4	4	4	4	4	4	4	4	4	4	4	4	4	4	4	4	4	4	4	4	4	4	4	4	4	4	4	4	4	4	4	4	4
1	3	12	1	1	#NULL!	48	3	3	1	Y	#NULL!	5	4	#NULL!	4	#NULL!	4	#NULL!	4	#NULL!	4	#NULL!	4	#NULL!	4	4	4	4	4	4	4	4	4	4	4	4	4	4	4	4	4	4	4	4	4	4	4	4	4
1	3	13	1	1	2	48	3	3	1	Y	2	4	5	5	5	5	5	5	5	5	5	5	5	5	5	5	5	5	5	5	5	5	5	5	5	5	5	5	5	5	5	5	5	5	5	5	5	5	5
1	3	122	1	1	1	48	4	3	1	Y	3	5	5	5	5	5	5	5	5	5	5	5	4	4	4	4	4	5	5	5	4	4	4	5	5	5	5	5	4	4	5	5	5	5	5	5	5	5	4
1	3	190	1	1	1	48	3	3	1	Y	2	5	3	5	5	5	5	5	5	5	5	5	5	5	5	5	5	5	5	5	5	5	5	5	5	5	5	5	5	5	5	5	5	5	5	5	5	5	5
1	3	130	1	1	#NULL!	47	3	3	1	Y	#NULL!	5	5	5	5	5	5	5	5	5	5	5	5	5	5	5	5	5	5	5	5	5	5	5	5	5	5	5	5	5	5	5	5	5	4	4	4	4	4
1	3	134	1	1	2	47	3	3	1	Y	2	3	5	4	4	5	5	5	5	5	4	4	4	4	4	4	4	4	4	5	4	5	5	5	5	5	5	5	5	5	5	5	5	5	5	5	4	5	4
1	3	136	1	1	1	47	3	3	1	Y	2	4	4	4	4	4	4	4	4	4	4	4	5	5	5	5	5	5	5	5	5	5	5	5	5	5	5	5	5	5	5	5	5	5	5	5	5	5	5
1	3	169	1	1	1	47	4	3	1	Y	3	5	5	5	5	4	4	5	5	3	2	2	3	4	4	5	5	5	5	4	3	3	3	5	5	4	3	3	3	5	5	5	5	5	5	5	5	5	5
1	3	174	1	1	1	47	4	3	1	Y	3	4	5	5	5	5	5	5	5	5	5	5	5	5	5	5	5	5	5	5	5	5	5	5	5	5	5	5	5	5	5	5	5	5	5	5	5	5	5
1	3	189	1	1	1	47	3	3	1	Y	3	5	4	4	4	4	4	4	4	4	3	4	3	4	4	4	4	5	4	4	5	4	5	4	4	5	5	4	4	5	4	5	4	4	5	5	4	5	4
1	3	11	1	1	1	46	3	3	1	Y	2	4	4	4	4	4	4	4	4	4	4	4	4	4	4	4	4	4	4	4	4	4	4	4	4	4	4	4	4	4	4	4	4	4	4	4	4	4	4
1	3	97	1	1	1	46	2	3	1	Y	1	5	5	5	5	5	5	5	5	5	5	5	5	5	5	3	4	5	5	5	4	5	5	5	5	5	5	5	5	5	5	5	5	5	4	5	4	4	4
1	3	108	1	1	2	46	4	3	1	Y	3	5	4	4	5	5	4	4	5	5	4	4	5	5	5	4	4	5	5	4	4	5	5	5	4	4	4	4	4	#NULL!	5	5	5	4	4	5	4	4	4
1	3	133	1	1	1	46	3	3	1	Y	2	5	5	5	5	5	5	4	5	5	5	4	4	4	5	4	5	4	5	5	4	5	5	5	5	5	5	5	5	5	5	5	5	5	5	5	4	4	5
1	3	173	1	1	2	46	4	3	1	Y	2	5	5	5	5	5	5	5	5	5	5	5	5	5	5	4	5	5	5	5	4	5	5	5	5	5	5	5	5	5	5	5	5	5	5	5	5	5	5
1	3	6	1	1	1	45	3	3	1	Y	2	5	4	4	4	4	4	5	4	4	4	3	4	3	5	3	3	3	4	4	4	3	3	3	4	3	4	3	3	3	3	3	2	3	4	4	3	3	4
1	3	7	1	1	2	45	3	3	1	Y	2	4	3	3	4	4	3	4	3	4	4	3	4	4	3	3	3	2	3	3	2	3	4	4	3	4	4	3	4	4	3	4	4	3	3	3	4	4	3
1	3	16	1	1	2	45	3	3	1	Y	1	4	5	5	5	5	5	5	5	5	5	5	5	5	5	5	5	5	5	5	5	5	5	4	4	4	4	5	5	5	5	5	5	5	5	5	5	5	5
1	3	27	1	1	1	45	4	3	1	Y	2	4	5	4	5	5	5	4	5	5	#NULL!	5	5	5	5	5	5	4	4	4	5	5	5	5	5	5	5	5	4	4	5	5	5	5	5	5	5	5	4
1	3	107	1	1	#NULL!	45	2	3	1	Y	3	4	5	5	4	4	4	5	#NULL!	5	4	5	4	4	4	4	5	4	4	4	4	5	4	5	4	4	5	4	4	5	5	5	5	5	5	5	4	4	4
1	3	119	1	1	1	45	3	3	1	Y	3	3	5	5	4	5	5	4	5	5	5	4	4	5	5	5	5	5	5	5	5	5	5	5	5	5	5	5	5	5	5	5	5	5	5	5	4	5	5
1	3	125	1	1	2	45	3	3	1	Y	2	5	5	5	5	5	5	5	5	5	5	5	5	5	5	5	5	5	5	5	5	5	5	5	5	5	5	5	5	5	5	5	5	5	5	5	5	5	5
1	3	132	1	1	1	45	3	3	1	Y	3	4	5	5	5	5	5	5	5	5	5	5	5	5	5	5	5	5	5	5	5	5	5	5	5	5	5	5	5	5	5	5	5	5	5	5	5	5	5
1	3	135	1	1	2	45	3	3	1	Y	3	4	5	5	5	5	5	5	5	5	5	5	5	5	5	5	5	5	5	5	5	5	5	5	5	5	5	5	5	5	5	5	5	5	5	5	5	5	5
1	3	20	1	1	#NULL!	44	3	3	1	Y	2	5	5	5	5	5	5	5	5	5	5	5	5	5	5	5	5	5	5	5	5	5	5	5	5	5	5	5	5	5	5	5	5	5	5	5	5	5	5
1	3	21	1	1	#NULL!	44	3	3	1	Y	2	5	5	5	5	5	5	5	5	5	5	5	5	5	5	5	5	5	5	5	5	5	5	5	5	5	5	5	5	5	5	5	5	5	5	5	5	5	5
1	3	110	1	1	#NULL!	44	3	3	1	Y	1	4	5	5	4	5	5	5	5	4	5	4	5	4	5	4	5	4	5	4	5	5	5	5	5	5	5	5	5	5	5	5	5	5	5	5	5	4	5
1	3	22	1	1	1	43	3	3	1	Y	2	4	5	5	5	5	5	5	5	5	5	5	5	5	5	5	5	5	5	5	5	5	5	5	5	5	5	5	5	5	5	5	5	5	5	5	5	5	5
1	3	25	1	1	2	43	3	3	1	Y	#NULL!	#NULL!	5	5	4	5	5	5	5	4	5	5	5	4	4	5	5	5	4	5	5	5	5	5	5	5	5	5	5	5	5	5	5	5	5	5	5	5	5
1	3	28	1	1	2	43	3	3	1	Y	2	4	5	5	5	5	5	5	5	5	5	5	5	5	5	5	5	5	5	5	5	5	5	5	5	5	5	5	5	5	5	5	5	5	5	5	5	5	5
1	3	2	1	1	#NULL!	42	3	3	1	Y	2	4	4	4	4	4	4	4	5	4	4	4	3	4	5	4	5	4	3	4	4	5	5	5	5	5	5	5	5	5	5	5	5	5	4	5	4	3	3
1	3	4	1	1	1	42	3	3	1	Y	2	#NULL!	5	5	5	5	5	5	5	5	5	5	5	5	5	5	5	5	5	5	5	5	5	5	5	5	5	5	5	5	5	5	5	5	5	5	5	5	5
1	3	18	1	1	1	42	3	3	1	Y	2	4	#NULL!	#NULL!	#NULL!	#NULL!	#NULL!	#NULL!	#NULL!	#NULL!	#NULL!	#NULL!	#NULL!	#NULL!	#NULL!	5	5	4	4	4	4	4	4	5	4	4	4	4	4	4	4	4	4	4	4	4	4	4	4
1	3	120	1	1	1	42	3	3	1	Y	2	4	5	5	5	5	5	5	5	5	5	5	5	5	5	4	5	4	5	5	4	5	5	5	5	5	5	5	5	5	5	5	5	5	4	5	4	5	4
1	3	123	1	1	2	42	3	3	1	Y	3	4	5	5	5	4	4	4	4	4	4	4	5	4	5	5	5	5	5	5	5	5	5	5	5	4	5	4	4	4	5	5	5	5	5	5	4	4	4
1	3	167	1	1	1	42	4	3	1	Y	3	5	5	5	4	4	5	4	4	4	4	4	3	3	3	3	5	3	5	4	4	5	4	4	4	4	4	5	4	5	5	5	4	4	4	5	3	4	3
1	3	187	1	1	1	42	4	3	1	Y	1	4	5	4	4	5	5	5	5	4	4	4	5	5	5	4	5	4	4	4	5	4	4	4	4	4	4	4	4	4	4	4	4	4	4	4	4	5	4
1	3	8	1	1	2	41	3	3	1	Y	#NULL!	4	4	4	4	4	4	4	4	4	4	4	4	4	4	4	4	4	4	4	4	4	4	4	4	4	4	4	4	4	4	4	4	4	4	4	4	4	4
1	3	29	1	1	#NULL!	41	3	3	1	Y	2	4	5	4	4	5	4	5	4	4	4	5	4	5	4	5	4	4	5	5	5	4	5	5	4	4	4	5	4	4	5	4	5	5	4	5	5	4	4
1	3	124	1	1	#NULL!	41	3	3	1	Y	2	4	5	5	5	4	5	5	5	4	4	4	4	4	4	3	5	3	5	3	4	5	5	5	5	5	5	4	5	5	5	4	5	4	4	3	3	4	4
1	3	196	1	1	1	41	3	3	1	Y	1	4	4	4	4	5	5	5	5	5	4	4	4	4	4	5	5	5	4	4	4	4	4	4	5	5	5	5	5	5	5	5	5	4	4	5	4	5	3
1	3	1	1	1	1	40	3	3	1	Y	1	4	5	5	5	5	5	5	5	5	5	5	5	5	5	5	5	5	5	5	5	5	5	5	5	5	5	5	5	5	5	5	5	5	5	5	5	5	5
1	3	19	1	1	2	39	3	3	1	Y	2	#NULL!	5	5	5	5	5	5	5	5	5	5	5	5	5	5	5	5	5	5	4	5	5	5	5	5	5	5	5	5	5	5	5	5	5	5	5	5	5
1	3	31	1	1	2	39	3	3	1	Y	2	4	5	4	4	4	5	5	5	5	5	5	4	4	5	4	5	3	4	5	4	5	4	5	5	5	5	5	5	5	5	4	4	4	4	4	5	4	5
1	3	34	1	1	2	38	3	3	1	Y	2	3	4	4	5	4	4	4	5	4	4	4	4	4	5	4	4	4	5	5	4	5	5	5	5	5	5	5	5	5	5	5	5	4	4	4	4	3	3
1	3	42	1	1	2	38	1	3	1	Y	2	3	5	5	5	5	5	5	5	5	5	5	5	5	5	5	5	5	5	5	5	5	5	5	5	5	5	5	5	5	5	5	5	5	5	5	5	5	5
1	3	100	1	1	2	38	2	3	1	Y	2	4	5	5	5	5	5	5	5	5	5	5	5	5	5	4	4	4	5	5	5	5	5	5	5	5	5	5	5	5	5	5	5	5	5	5	4	4	4
1	3	101	1	1	#NULL!	38	2	3	1	Y	1	4	5	4	5	5	5	4	5	4	4	4	4	4	4	4	5	4	5	5	4	5	5	5	5	5	5	4	4	5	5	4	4	4	4	5	4	3	3
1	3	32	1	1	2	37	2	3	1	Y	3	3	5	5	4	4	4	4	4	4	4	4	4	4	4	4	4	4	4	4	4	4	4	4	4	4	4	4	4	5	4	4	4	4	5	5	4	4	5
1	3	41	1	1	1	37	2	3	1	Y	3	3	5	5	4	4	4	4	4	4	4	4	4	4	4	4	4	4	4	4	4	5	4	5	4	4	5	4	4	4	4	4	4	4	4	4	4	4	4
1	3	103	1	1	2	37	2	3	1	Y	2	3	5	5	5	4	5	4	3	5	5	4	4	4	4	4	4	4	5	4	4	4	4	5	4	4	4	4	4	4	4	4	4	4	4	4	4	3	4
1	3	47	1	1	2	36	1	3	1	Y	1	4	5	5	5	4	5	5	5	5	5	5	5	5	5	5	5	5	5	5	5	5	5	5	5	5	5	5	4	5	5	5	5	4	5	5	5	5	5
1	3	105	1	1	1	36	2	3	1	Y	3	2	5	5	5	5	5	5	5	4	5	5	5	5	5	5	5	5	5	5	5	4	4	4	4	4	4	5	5	5	5	5	5	5	5	5	5	4	5
1	3	109	1	1	1	36	3	3	1	Y	3	3	5	5	5	4	5	5	#NULL!	#NULL!	5	#NULL!	5	#NULL!	5	5	5	3	4	5	4	4	5	5	4	4	3	4	3	5	5	5	5	4	4	5	4	4	3
1	3	126	1	1	1	36	3	3	1	Y	2	3	5	5	5	5	5	5	5	5	5	5	5	5	5	5	5	5	5	5	5	5	5	5	5	5	5	5	5	5	5	5	5	5	5	5	5	5	5
1	3	200	1	1	1	36	2	3	1	Y	2	3	5	5	5	4	4	5	5	5	5	5	5	5	5	5	3	4	5	4	5	4	4	4	#NULL!	5	4	3	5	5	5	4	5	4	4	4	5	5	5
1	3	201	1	1	1	36	2	3	1	Y	1	3	5	5	5	4	5	5	5	5	5	5	4	5	4	5	5	5	5	5	5	5	4	5	5	5	5	4	5	5	5	5	5	5	5	5	5	5	4
1	3	87	1	1	2	35	1	3	1	Y	3	2	5	5	4	5	4	4	4	5	5	4	4	4	4	4	5	5	5	4	4	5	5	5	5	5	5	5	5	5	5	5	5	5	5	5	4	5	5
1	3	102	1	1	2	35	1	3	1	Y	3	3	5	5	4	4	4	4	4	3	3	4	4	4	4	4	5	3	5	5	3	4	4	5	5	5	4	4	4	5	4	4	4	4	4	4	#NULL!	4	#NULL!
1	3	106	1	1	2	35	2	3	1	Y	2	2	5	5	4	4	4	4	4	4	4	3	3	3	4	4	5	4	4	4	4	5	5	5	5	4	5	4	4	4	4	4	5	5	5	5	4	4	4
1	3	128	1	1	1	35	4	3	1	Y	3	3	5	5	5	5	5	5	5	5	5	5	5	5	5	5	5	5	5	5	5	5	5	5	5	5	5	5	5	5	5	5	5	5	5	5	5	5	5
1	3	199	1	1	2	35	2	3	1	Y	3	#NULL!	5	5	5	5	5	5	5	5	5	5	5	5	5	5	5	5	5	5	5	5	5	5	5	5	5	5	5	5	5	5	5	5	5	5	5	5	5
1	3	298	1	1	1	56	4	3	2	Y	2	5	5	5	5	5	5	5	5	5	5	5	5	5	5	5	5	5	5	5	5	5	5	5	5	5	5	5	5	5	5	5	5	5	5	5	5	5	5
1	3	266	1	1	2	51	4	3	2	Y	1	5	5	5	5	5	5	5	5	5	5	5	5	5	5	4	5	4	5	4	4	4	4	4	4	4	4	4	4	4	4	4	4	4	5	5	5	5	5
1	3	286	1	1	1	51	4	3	2	Y	2	5	5	4	4	4	5	4	4	4	4	4	4	4	4	4	4	4	4	4	4	4	4	5	5	5	5	4	5	4	4	4	4	4	4	4	4	4	4
1	3	290	1	1	2	51	4	3	2	Y	1	5	4	4	4	3	4	4	3	3	4	3	3	3	4	4	4	5	5	4	4	5	4	4	4	4	4	5	5	5	5	5	5	4	4	4	4	2	1
1	3	296	1	1	#NULL!	51	4	3	2	Y	2	5	5	5	5	5	5	5	5	5	5	5	5	5	5	5	5	5	5	5	5	5	5	5	5	5	5	5	5	5	5	5	5	5	5	5	5	5	5
1	3	212	1	1	2	50	3	3	2	Y	1	5	5	5	5	5	5	5	5	5	5	5	4	5	5	5	5	#NULL!	5	5	#NULL!	5	5	5	5	5	4	4	5	5	5	5	5	5	5	5	5	5	5
1	3	221	1	1	#NULL!	50	4	3	2	Y	2	5	5	5	5	5	5	5	5	5	4	4	4	4	5	4	4	4	4	4	4	4	4	4	4	4	4	4	4	4	4	4	4	4	4	4	4	4	4
1	3	227	1	1	1	50	4	3	2	Y	3	5	5	5	5	5	5	5	5	5	5	5	5	5	5	5	5	5	5	5	5	5	5	5	5	5	5	5	5	5	5	5	5	5	5	5	#NULL!	#NULL!	#NULL!
1	3	24	1	1	2	76	4	3	1	Y	1	5	5	5	5	5	5	5	5	5	5	5	5	5	5	5	5	5	5	5	5	5	5	5	5	5	5	5	5	5	5	5	5	5	5	5	5	5	5
1	3	117	1	1	1	59	4	3	1	Y	3	5	5	5	5	5	5	5	5	5	5	5	5	5	5	5	5	5	5	5	5	5	5	5	5	5	5	5	5	5	5	5	5	5	5	5	5	5	5
1	3	171	1	1	2	58	4	3	1	Y	#NULL!	5	5	5	5	5	5	5	5	5	5	5	5	5	5	5	5	5	5	5	5	5	5	5	5	5	5	5	5	5	5	5	5	5	5	5	5	5	5
1	3	192	1	1	1	57	3	3	1	Y	1	5	4	4	4	3	3	4	3	3	3	3	3	3	3	4	4	4	3	5	5	4	4	4	4	4	3	3	4	4	5	4	4	4	5	5	5	3	3
1	3	168	1	1	2	56	4	3	1	Y	#NULL!	5	5	5	5	4	4	5	5	3	2	2	2	4	4	2	5	3	5	4	5	4	4	4	3	4	3	3	3	4	3	3	3	3	3	5	3	4	3
1	3	114	1	1	1	55	4	3	1	Y	3	5	4	4	5	5	5	5	5	5	5	4	5	5	5	4	5	5	5	4	4	5	5	5	5	4	4	5	4	4	4	5	5	5	5	5	4	5	5
1	3	127	1	1	1	55	3	3	1	Y	3	5	4	4	4	5	5	5	5	5	5	5	5	5	5	4	4	4	4	5	5	5	5	5	5	5	5	5	5	5	5	5	5	5	4	4	4	4	4
1	3	176	1	1	1	55	4	3	1	Y	2	#NULL!	5	4	4	3	3	4	4	3	2	2	2	4	4	2	4	3	4	3	4	4	4	4	3	4	3	3	3	3	3	3	3	3	3	4	2	3	2
1	3	193	1	1	1	55	3	3	1	Y	2	5	3	3	3	3	4	4	4	4	3	4	4	4	5	3	5	4	4	4	4	4	4	4	4	4	4	5	4	4	4	4	5	4	4	4	3	4	5
1	3	119	1	1	#NULL!	54	4	3	1	Y	#NULL!	5	5	5	5	5	5	5	5	5	5	5	5	5	5	5	5	5	5	5	5	5	5	5	5	5	5	5	5	5	5	5	5	5	5	5	5	5	5
1	3	14	1	1	#NULL!	53	3	3	1	Y	1	5	5	5	5	5	5	5	5	5	5	5	5	5	5	5	5	5	5	5	5	5	5	5	5	5	5	5	5	5	5	5	5	5	5	5	5	5	5
1	3	111	1	1	#NULL!	52	4	3	1	Y	3	5	4	4	5	5	5	4	5	5	5	5	4	5	5	4	5	5	4	5	5	4	4	5	4	5	5	4	5	4	5	4	5	5	4	5	5	4	4
1	3	129	1	1	1	52	4	3	1	Y	#NULL!	5	4	5	5	4	5	4	5	4	4	5	4	4	5	4	4	5	5	4	4	5	5	5	4	4	4	5	5	5	5	4	4	4	4	4	5	5	4
1	3	170	1	1	2	52	4	3	1	Y	3	5	4	4	4	4	4	4	4	4	4	4	4	4	4	4	4	4	4	4	4	4	4	4	4	4	4	4	4	4	4	4	4	4	4	5	5	5	5
1	3	188	1	1	2	52	3	3	1	Y	2	5	5	5	5	5	4	4	4	4	4	4	4	4	5	5	3	3	3	4	4	5	5	5	5	5	5	#NULL!	#NULL!	#NULL!	5	5	5	5	5	5	5	5	5
1	3	194	1	1	2	52	3	3	1	Y	2	#NULL!	5	5	4	4	5	4	5	4	5	4	3	5	5	5	3	3	4	4	4	4	4	5	4	5	4	5	4	5	5	4	5	4	4	4	5	4	5
1	3	15	1	1	#NULL!	51	3	3	1	Y	2	5	5	5	5	5	5	5	5	5	5	5	5	5	5	5	5	5	5	5	5	5	5	5	5	5	5	5	5	5	5	5	5	5	5	5	5	5	5
1	3	26	1	1	1	51	4	3	1	Y	3	5	4	4	4	4	4	4	4	4	4	4	4	4	4	4	4	4	4	4	4	4	4	4	4	4	4	4	4	4	4	4	4	4	4	4	4	4	4
1	3	10	1	1	2	50	3	3	1	Y	#NULL!	5	5	5	5	5	5	5	5	5	5	5	5	5	5	5	5	5	5	5	5	5	5	5	5	5	5	5	5	5	5	5	5	5	5	5	5	5	5
1	3	17	1	1	2	50	3	3	1	Y	1	5	4	4	4	4	4	5	5	5	5	5	5	4	4	4	5	4	5	5	3	4	4	5	5	5	5	4	5	5	5	4	4	4	4	4	3	3	3
1	3	30	1	1	1	50	4	3	1	Y	2	5	5	5	5	5	5	5	5	5	5	5	5	5	5	5	5	5	5	5	5	5	5	5	5	5	5	5	5	5	5	5	5	5	5	5	5	5	5
1	3	113	1	1	1	50	4	3	1	Y	3	5	5	5	5	5	5	5	5	5	5	5	5	5	5	4	5	4	5	5	5	5	5	5	5	5	5	5	5	5	5	5	5	4	4	4	4	4	3
1	3	115	1	1	1	50	4	3	1	Y	3	5	5	5	5	5	5	5	5	5	5	5	5	5	5	5	4	4	5	4	5	4	5	5	4	4	4	5	4	5	4	5	4	5	4	4	4	5	5
1	3	121	1	1	1	50	4	3	1	Y	3	5	5	5	4	5	4	5	4	5	5	5	5	5	5	4	5	4	5	5	4	5	4	5	4	4	4	5	5	4	4	5	5	5	4	5	4	4	4
1	3	131	1	1	1	50	4	3	1	Y	3	5	4	4	5	5	5	5	5	5	5	5	5	5	5	5	5	5	5	5	5	5	5	5	5	5	5	4	4	4	4	5	5	5	4	4	4	5	5
1	3	175	1	1	2	50	4	3	1	Y	#NULL!	#NULL!	4	4	5	5	5	5	5	4	5	5	5	5	5	4	5	5	5	4	4	5	5	5	4	5	5	5	4	5	5	5	5	5	4	5	5	5	5
2	5	283	1	1	1	34	2	2	1	N	1	2	4	4	4	4	4	4	4	4	4	4	4	4	4	4	4	4	4	4	4	4	4	4	4	4	4	4	4	4	4	4	4	4	4	4	4	4	4
2	5	285	1	1	1	34	2	2	1	N	1	3	5	5	5	5	5	5	5	5	5	5	4	5	5	5	5	5	5	5	5	5	5	5	5	5	5	5	5	5	5	5	5	5	5	5	5	4	5
2	5	294	1	1	2	34	2	2	1	N	1	2	5	5	5	5	5	5	5	5	5	5	4	5	5	5	5	5	5	5	5	4	4	5	5	5	4	4	5	5	5	5	4	4	5	5	4	4	4
2	5	296	1	1	2	34	2	2	1	N	1	3	4	4	4	4	4	4	4	4	4	4	4	4	4	4	4	4	4	4	4	4	4	4	4	4	4	4	4	4	4	4	4	3	3	3	3	3	3
2	5	309	1	1	1	34	2	2	1	N	2	2	5	5	3	5	4	5	5	5	4	4	3	5	5	4	5	4	5	4	5	5	5	5	5	5	5	#NULL!	5	5	5	5	4	3	5	5	5	5	#NULL!
2	5	270	1	1	1	32	2	2	1	N	1	2	5	5	5	5	5	5	5	5	5	5	5	5	5	5	5	5	5	5	5	5	5	5	5	5	5	5	5	5	5	5	5	5	5	5	5	5	5
2	5	295	1	1	2	32	2	2	1	N	1	2	4	4	4	4	4	4	4	4	4	4	4	4	4	4	4	4	4	4	4	4	4	4	4	4	4	4	4	4	4	4	4	3	3	3	3	3	3
2	5	297	1	1	2	31	2	2	1	N	1	2	5	5	5	5	5	5	5	5	5	5	5	5	5	5	5	5	5	5	5	5	5	5	5	5	5	5	5	5	5	5	5	5	5	5	5	5	5
2	5	298	1	1	2	31	2	2	1	N	2	2	5	5	5	5	5	5	5	5	5	5	5	5	5	5	5	5	5	5	5	5	5	5	5	5	5	5	5	5	5	5	5	5	5	5	5	5	5
2	5	269	1	1	2	28	1	2	1	N	1	1	5	5	5	5	5	5	5	5	5	5	4	4	5	4	4	4	5	4	4	4	4	5	4	4	4	4	4	5	5	4	4	3	4	4	4	4	#NULL!
2	5	267	1	1	1	49	3	2	1	N	1	5	4	4	4	3	4	4	4	3	3	3	2	4	4	3	4	3	4	4	3	4	4	5	5	4	5	4	5	5	4	4	4	4	4	4	3	3	4
2	5	266	1	1	1	48	3	2	1	N	1	5	5	5	5	4	5	4	4	5	5	4	4	4	4	5	4	4	5	5	4	5	5	4	4	4	4	4	4	4	4	4	4	4	4	4	4	4	4
2	5	268	1	1	2	48	3	2	1	N	1	5	5	4	5	4	4	4	5	4	4	5	4	5	4	5	4	3	5	5	4	5	5	5	4	4	5	4	4	5	4	4	3	4	3	4	4	4	4
2	5	305	1	1	1	48	2	2	1	N	1	5	5	5	5	5	5	5	5	5	5	5	5	5	5	5	5	5	5	5	4	5	5	5	5	5	5	5	5	5	5	4	5	4	5	5	4	4	5
2	5	274	1	1	1	46	2	2	1	N	1	5	2	3	3	3	2	3	3	3	3	2	2	2	2	4	3	2	4	2	2	3	2	4	4	4	3	#NULL!	3	4	2	3	3	2	3	3	#NULL!	4	#NULL!
2	5	307	1	1	1	46	3	2	1	N	1	5	4	5	5	5	5	4	4	5	5	4	4	4	5	4	5	4	5	5	4	5	4	5	5	5	5	5	5	5	4	4	4	4	4	4	4	4	3
2	5	271	1	1	1	45	3	2	1	N	1	4	5	5	5	5	5	5	5	5	5	4	2	4	5	5	5	5	5	4	4	5	5	5	5	5	5	3	4	5	5	5	5	4	4	5	5	5	5
2	5	315	1	1	2	45	2	2	1	N	#NULL!	5	5	5	5	5	5	4	5	4	4	5	4	4	5	5	5	4	5	5	4	5	5	5	5	5	5	5	5	5	5	5	5	4	5	5	4	4	4
2	5	272	1	1	1	43	3	2	1	N	2	4	5	5	5	5	5	5	5	5	5	5	5	5	5	5	5	5	5	5	5	5	5	5	5	5	5	5	5	5	5	5	5	5	5	5	5	5	5
2	5	310	1	1	1	43	3	2	1	N	1	5	5	5	5	5	4	5	4	5	5	5	4	5	5	5	5	5	5	5	5	5	5	4	5	4	4	5	4	5	4	4	4	5	5	5	5	5	5
2	5	299	1	1	1	42	2	2	1	N	#NULL!	5	5	5	5	5	5	5	5	5	5	5	5	5	5	4	5	4	5	5	4	5	5	5	5	5	5	5	5	5	5	5	5	5	5	5	5	5	5
2	5	300	1	1	2	42	3	2	1	N	1	4	5	5	5	5	5	5	5	5	5	5	5	5	5	4	5	5	5	5	5	5	5	5	5	5	5	5	5	5	5	5	5	5	5	5	5	5	5
2	5	311	1	1	1	42	2	2	1	N	1	5	5	5	5	4	5	5	5	4	5	5	4	5	4	5	4	5	5	4	5	5	5	4	5	5	4	5	5	4	5	4	4	5	5	4	5	4	5
2	5	312	1	1	2	41	2	2	1	N	1	4	5	5	5	5	5	5	5	5	5	5	5	5	5	5	5	5	5	5	4	5	5	5	5	5	5	5	5	5	5	5	5	5	5	5	5	5	5
2	5	316	1	1	1	41	2	2	1	N	1	4	5	5	4	4	5	4	4	5	4	4	2	4	4	4	5	4	5	4	4	5	4	5	4	4	4	4	5	4	4	5	4	4	4	4	4	4	3
2	5	275	1	1	1	40	3	2	1	N	1	4	4	4	4	4	4	4	4	4	4	4	3	3	4	4	5	4	5	4	4	4	4	4	4	4	4	4	4	4	4	3	3	4	4	4	3	1	1
2	5	282	1	1	2	40	2	2	1	N	1	4	5	5	5	5	5	5	5	5	5	5	5	5	5	5	5	5	5	5	5	5	5	5	5	5	5	5	5	5	5	5	5	5	5	5	5	5	5
2	5	301	1	1	2	40	2	2	1	N	1	3	4	4	4	5	5	5	5	4	4	4	1	4	5	4	5	4	4	4	4	4	3	5	4	4	4	5	4	5	5	5	5	4	5	5	3	3	3
2	5	313	1	1	1	40	3	2	1	N	1	3	5	5	4	4	5	4	5	4	4	5	4	4	5	4	5	4	5	5	4	4	4	5	4	4	5	4	4	4	5	4	4	4	4	4	#NULL!	3	4
2	5	304	1	1	1	39	2	2	1	N	1	3	4	4	4	5	4	4	4	4	4	4	3	4	4	4	5	3	5	4	4	4	4	4	4	4	4	4	4	4	4	4	4	4	4	4	#NULL!	3	#NULL!
2	5	278	1	1	1	38	2	2	1	N	1	3	4	3	3	3	3	4	5	5	5	5	3	5	5	5	5	5	5	5	5	5	5	5	5	5	5	5	5	5	5	5	5	5	5	5	5	5	5
2	5	284	1	1	1	38	2	2	1	N	1	3	4	4	4	4	4	4	4	4	4	4	3	4	4	4	4	3	4	4	3	4	5	4	4	4	3	4	4	5	4	5	4	4	4	4	4	4	4
2	5	273	1	1	1	37	2	2	1	N	1	3	5	5	5	5	5	5	5	5	4	#NULL!	5	5	5	5	5	4	5	5	4	5	5	5	5	5	5	5	5	5	5	5	5	4	5	5	5	4	4
2	5	277	1	1	1	37	2	2	1	N	1	3	5	5	5	5	5	5	5	5	5	5	5	5	5	5	5	5	5	5	5	5	5	5	5	5	5	5	5	5	5	5	5	5	5	5	4	4	4
2	5	279	1	1	1	37	2	2	1	N	1	3	5	5	5	5	5	5	5	5	5	5	5	5	5	5	5	5	5	5	5	5	5	5	5	5	5	5	5	5	5	5	5	5	5	5	#NULL!	#NULL!	#NULL!
2	5	281	1	1	2	37	2	2	1	N	1	3	5	4	4	4	4	4	5	4	4	4	4	4	5	4	5	4	4	4	4	5	5	5	5	4	4	4	4	5	5	4	4	4	4	5	4	4	4
2	5	314	1	1	1	36	3	2	1	N	1	5	5	5	5	4	5	5	4	5	5	4	5	5	5	5	4	3	5	4	4	5	4	3	4	5	4	3	4	5	4	3	4	5	4	4	5	5	4
2	5	280	1	1	1	35	2	2	1	N	1	3	5	5	5	5	5	4	5	5	4	4	3	4	5	5	5	4	5	5	4	4	4	5	4	4	4	4	4	5	5	5	5	4	5	5	3	4	4
2	5	276	1	1	1	55	3	2	1	N	1	5	5	5	5	5	5	5	5	5	5	5	5	5	5	5	5	5	5	5	5	5	5	5	5	5	5	5	5	5	5	5	5	5	5	5	5	5	5
2	5	302	1	1	1	54	3	2	1	N	1	5	5	5	5	5	5	5	4	5	4	5	5	4	5	5	4	5	4	5	4	5	4	5	4	5	4	5	4	5	4	5	4	5	5	5	4	4	4
2	5	303	1	1	1	54	3	2	1	N	1	5	5	5	5	4	5	4	5	5	5	5	3	4	5	5	5	3	5	4	5	5	4	5	5	4	4	4	5	5	5	5	5	4	4	4	#NULL!	#NULL!	#NULL!
2	5	265	1	1	1	52	3	2	1	N	1	5	5	5	5	5	5	5	5	5	5	5	5	5	5	3	5	5	5	5	5	5	5	5	5	5	5	5	5	5	5	5	5	5	5	5	5	5	5
2	5	293	1	1	1	52	3	2	1	N	1	5	5	5	4	4	5	5	5	5	5	5	5	5	5	5	5	5	5	5	5	5	5	5	5	5	5	5	4	5	5	5	5	3	3	4	4	2	3
2	5	308	1	1	1	52	3	2	1	N	#NULL!	4	5	4	5	5	5	5	5	5	5	5	5	5	5	5	5	5	5	5	5	5	5	5	5	5	5	5	5	5	5	5	5	5	5	5	5	5	5
2	5	306	1	1	1	50	3	2	1	N	1	5	4	5	5	3	5	4	4	5	4	4	2	3	5	4	5	4	5	5	4	5	5	5	5	5	5	4	5	5	4	4	4	3	4	4	3	3	3
2	5	45	1	1	1	34	2	3	1	Y	2	4	5	5	5	5	5	5	4	4	4	4	4	4	4	5	5	5	5	5	5	5	5	4	4	4	4	4	4	5	5	5	4	5	5	5	5	5	5
2	5	115	1	1	2	34	1	3	1	Y	2	2	5	5	5	5	5	5	5	5	5	5	5	5	5	5	5	5	5	5	5	5	5	5	5	5	5	5	5	5	5	5	5	5	5	5	5	5	5
2	5	130	1	1	2	34	1	3	1	Y	2	3	4	5	4	4	4	4	4	4	4	4	4	3	4	4	5	4	5	4	4	4	5	5	5	5	5	5	5	5	5	5	5	4	4	5	#NULL!	#NULL!	#NULL!
2	5	169	1	1	1	34	3	3	1	Y	1	3	4	4	4	4	4	4	4	4	3	4	4	4	4	4	4	4	4	4	4	4	4	4	4	4	4	1	2	5	4	4	3	3	3	3	1	1	1
2	5	187	1	1	1	34	1	3	1	Y	2	3	5	5	5	4	5	4	5	5	5	5	4	4	4	4	5	4	5	5	4	5	5	5	5	5	5	4	4	5	5	5	5	5	5	5	4	4	4
2	5	71	1	1	2	33	3	3	1	Y	2	2	5	5	5	5	5	5	5	5	5	5	5	5	5	5	5	5	5	5	5	5	5	5	5	5	5	5	5	5	5	5	5	5	5	5	5	5	5
2	5	82	1	1	1	33	1	3	1	Y	2	2	4	3	5	5	4	5	4	4	4	5	3	4	5	4	5	5	4	4	5	4	4	4	5	4	4	5	5	5	5	4	5	4	5	4	5	5	4
2	5	98	1	1	1	33	1	3	1	Y	2	2	5	5	5	5	5	5	5	5	5	5	5	5	5	4	4	4	4	4	4	4	4	4	4	4	4	4	4	4	4	4	4	4	4	4	4	4	4
2	5	106	1	1	2	33	1	3	1	Y	2	2	4	4	4	4	4	4	4	4	4	4	4	4	4	5	5	5	5	5	5	5	5	5	5	5	5	5	5	5	5	5	5	5	5	5	5	5	5
2	5	120	1	1	1	33	1	3	1	Y	2	2	5	4	4	5	5	4	5	4	4	5	4	5	5	4	5	4	5	5	4	5	5	5	5	5	5	5	5	5	4	3	4	4	4	4	4	4	4
2	5	177	1	1	1	33	1	3	1	Y	1	2	5	5	5	5	5	5	5	5	5	5	5	4	4	4	5	5	5	5	4	5	5	5	5	4	5	4	5	5	5	4	5	5	5	5	5	5	5
2	5	188	1	1	1	33	1	3	1	Y	2	3	5	5	5	5	5	5	5	5	5	5	5	5	5	5	5	5	5	5	5	5	5	5	5	5	5	5	5	5	5	5	5	5	5	5	5	5	1
2	5	193	1	1	1	33	1	3	1	Y	1	2	5	5	5	5	5	5	5	5	5	5	5	5	5	5	5	5	5	5	5	5	5	5	5	5	5	5	5	5	5	5	5	5	5	5	5	5	5
2	5	29	1	1	2	32	1	3	1	Y	2	2	5	5	5	5	5	5	5	5	4	4	4	5	5	4	5	5	5	5	4	5	5	5	5	5	5	5	5	5	5	5	5	4	5	5	4	4	5
2	5	33	1	1	1	32	1	3	1	Y	2	2	5	5	5	5	5	5	5	5	5	5	5	4	4	5	5	5	5	5	5	5	4	4	4	4	4	4	5	5	5	5	5	5	5	5	5	5	5
2	5	109	1	1	1	32	1	3	1	Y	2	2	5	4	4	4	4	4	4	5	5	4	4	3	4	4	5	3	4	4	4	4	3	4	3	4	2	2	3	5	4	4	3	4	4	4	3	3	3
2	5	123	1	1	1	32	1	3	1	Y	3	1	5	5	4	5	5	4	4	5	4	5	5	5	4	4	5	4	5	5	4	5	5	5	5	5	5	5	5	4	5	4	4	4	4	5	4	4	3
2	5	128	1	1	2	32	1	3	1	Y	1	2	5	5	5	5	5	5	5	5	5	5	3	3	4	4	5	5	5	5	5	5	5	5	5	5	5	5	5	5	5	5	5	5	5	5	4	5	5
2	5	183	1	1	1	32	1	3	1	Y	1	2	4	5	5	4	5	5	5	4	4	4	3	4	3	4	4	4	5	5	4	4	4	5	5	5	4	4	4	4	4	5	5	5	5	4	3	3	3
2	5	116	1	1	2	31	1	3	1	Y	2	2	5	5	5	5	5	5	5	5	5	5	5	4	5	5	5	5	5	5	5	5	5	5	5	5	5	5	5	5	5	5	5	5	5	5	5	5	5
2	5	175	1	1	1	31	1	3	1	Y	1	2	5	5	5	5	5	5	5	5	5	5	5	5	5	5	5	5	5	5	5	5	5	5	5	5	5	5	5	5	5	5	5	4	4	4	4	#NULL!	5
2	5	182	1	1	1	31	1	3	1	Y	1	1	5	5	5	5	5	5	5	5	5	5	5	5	5	5	5	5	5	5	5	5	5	5	5	5	5	5	5	5	5	5	5	5	5	5	5	5	5
2	5	22	1	1	1	30	1	3	1	Y	2	1	5	5	5	5	5	5	5	4	5	5	5	5	5	4	5	4	5	5	5	4	5	5	5	4	5	5	5	5	5	5	5	5	5	5	5	4	4
2	5	23	1	1	2	30	1	3	1	Y	2	2	5	5	5	5	5	5	5	5	5	5	5	5	5	4	4	4	4	4	4	4	4	5	5	5	5	5	4	4	5	5	5	4	4	4	4	4	5
2	5	24	1	1	2	30	1	3	1	Y	2	2	5	5	5	5	5	5	5	5	5	5	5	5	5	4	4	5	5	5	5	4	4	5	5	5	5	5	5	5	5	5	5	4	4	4	4	5	5
2	5	25	1	1	2	30	1	3	1	Y	2	2	5	5	5	5	5	5	5	5	5	5	5	5	5	5	5	5	5	5	5	5	5	5	5	5	5	5	5	5	5	5	5	4	4	4	4	4	4
2	5	26	1	1	2	30	1	3	1	Y	2	2	5	5	5	5	4	5	4	5	5	5	5	5	5	4	5	5	5	4	5	5	5	5	5	5	4	4	4	4	5	5	4	4	5	4	4	4	5
2	5	36	1	1	2	30	1	3	1	Y	2	1	5	5	5	5	5	5	5	5	5	5	5	5	5	5	5	5	5	5	5	5	5	5	5	4	4	4	5	5	5	4	4	5	5	5	5	5	5
2	5	40	1	1	1	30	1	3	1	Y	2	1	5	5	5	5	5	4	4	4	3	3	5	2	5	4	4	4	4	4	4	5	5	5	5	5	5	5	5	5	5	5	5	4	4	4	4	4	4
2	5	41	1	1	2	30	1	3	1	Y	2	1	5	5	5	5	5	5	5	5	5	5	4	5	4	5	5	5	5	5	4	4	5	5	3	5	5	5	5	5	4	4	4	5	5	4	4	4	4
2	5	50	1	1	2	30	2	3	1	Y	2	3	5	5	5	5	5	5	5	5	5	5	5	5	5	5	5	5	5	5	5	5	5	5	5	5	5	5	5	5	5	5	5	5	5	5	5	5	5
2	5	80	1	1	2	30	1	3	1	Y	2	1	5	5	5	5	5	5	5	5	5	5	3	4	5	4	5	4	5	5	4	5	5	5	5	5	5	5	5	5	5	5	5	5	5	5	5	5	5
2	5	94	1	1	2	30	1	3	1	Y	1	2	4	4	4	4	4	4	4	4	4	4	4	4	4	4	4	4	4	4	5	4	4	4	5	4	4	5	5	4	5	4	4	4	3	3	4	4	4
2	5	122	1	1	1	30	1	3	1	Y	2	2	5	5	5	5	5	5	5	5	4	5	4	5	5	4	5	4	5	5	4	4	4	5	4	4	4	4	4	5	5	4	4	4	4	4	3	4	3
2	5	186	1	1	1	30	1	3	1	Y	1	2	5	5	5	5	5	5	5	5	5	5	5	5	5	4	4	4	5	4	4	5	5	5	5	5	5	5	5	5	5	5	5	4	4	5	4	4	4
2	5	30	1	1	1	29	1	3	1	Y	2	1	4	5	5	4	5	4	5	4	5	5	4	5	4	4	3	4	3	4	3	4	3	4	3	4	5	4	5	4	5	4	5	4	5	5	5	5	5
2	5	42	1	1	1	29	2	3	1	Y	2	1	5	5	5	5	5	5	5	5	5	5	5	5	5	5	5	5	5	5	5	5	5	5	5	5	5	5	5	5	5	5	5	5	5	5	5	4	4
2	5	93	1	1	1	29	1	3	1	Y	2	1	5	4	4	4	4	4	4	5	4	5	3	4	5	#NULL!	5	4	5	5	4	4	4	5	5	4	4	4	4	5	4	5	4	4	5	4	4	4	5
2	5	96	1	1	2	29	1	3	1	Y	1	2	5	5	5	5	5	5	5	5	5	5	5	5	5	5	5	5	5	5	5	5	5	5	5	5	5	5	5	5	5	5	5	5	5	4	5	5	5
2	5	97	1	1	1	29	1	3	1	Y	2	1	5	5	5	5	5	5	5	5	5	5	5	5	5	5	5	5	5	5	5	5	5	5	5	5	5	5	5	5	5	5	5	4	4	4	4	4	4
2	5	134	1	1	2	29	1	3	1	Y	2	1	5	5	5	5	4	5	5	5	5	5	5	5	5	4	5	4	5	4	4	5	5	5	5	5	4	4	4	4	4	4	4	3	4	4	3	3	3
2	5	136	1	1	1	29	1	3	1	Y	2	1	5	5	5	5	5	5	5	5	5	5	5	5	5	4	5	4	5	4	4	5	5	5	5	5	4	4	4	4	4	4	4	3	4	4	3	3	3
2	5	180	1	1	1	29	1	3	1	Y	2	1	4	4	4	4	4	4	4	4	4	4	4	4	4	4	5	4	4	4	4	5	5	5	4	4	4	4	4	5	4	5	4	4	4	4	3	3	3
2	5	32	1	1	1	28	1	3	1	Y	2	1	5	5	5	5	5	5	5	5	5	4	4	4	4	5	5	5	5	5	5	5	4	4	4	4	4	4	4	4	5	5	5	4	4	4	4	4	4
2	5	38	1	1	2	28	1	3	1	Y	2	1	5	5	5	5	5	5	5	5	4	4	4	4	4	5	5	5	5	5	4	4	5	5	4	5	5	5	5	5	5	5	4	5	5	4	4	4	4
2	5	39	1	1	1	28	1	3	1	Y	1	1	5	5	5	5	5	5	5	5	5	4	5	5	5	5	5	5	5	5	5	5	5	5	5	5	4	5	5	5	5	5	4	4	5	5	4	4	4
2	5	79	1	1	2	28	1	3	1	Y	2	1	5	5	5	5	5	5	5	5	5	5	5	4	5	4	5	4	5	5	5	5	5	5	5	5	5	5	5	5	5	5	5	5	5	5	5	5	5
2	5	86	1	1	1	28	1	3	1	Y	2	1	5	5	5	5	5	5	5	5	5	5	4	4	5	5	5	5	5	5	4	5	5	5	5	5	5	5	5	5	5	5	5	5	4	5	#NULL!	5	5
2	5	88	1	1	1	28	1	3	1	Y	2	1	4	5	5	4	5	4	5	5	5	5	3	4	5	4	5	5	4	#NULL!	#NULL!	4	4	4	5	5	5	5	4	5	4	4	3	5	4	4	4	5	3
2	5	110	1	1	2	28	1	3	1	Y	2	1	5	5	5	4	5	5	5	5	5	5	4	4	4	4	4	4	4	4	4	4	4	4	4	4	4	4	4	4	4	4	4	4	4	4	4	3	4
2	5	129	1	1	1	28	1	3	1	Y	2	1	5	4	4	4	4	3	3	3	2	4	3	4	4	2	4	3	4	3	2	5	4	4	4	4	4	4	4	4	4	5	4	1	4	4	3	1	4
2	5	135	1	1	2	28	1	3	1	Y	2	1	5	5	5	5	5	5	5	5	5	5	5	5	5	4	5	4	5	4	4	5	5	5	5	5	4	4	4	4	4	4	4	3	4	4	3	3	3
2	5	179	1	1	2	28	1	3	1	Y	1	1	4	4	4	4	4	4	4	4	4	4	4	4	4	5	5	5	5	5	5	5	5	5	5	5	5	5	5	5	5	5	5	5	5	5	5	5	5
2	5	184	1	1	1	28	1	3	1	Y	2	1	5	5	5	4	5	4	5	5	5	5	4	4	4	4	5	4	5	5	4	5	5	5	5	5	5	4	4	5	5	5	5	5	5	5	4	4	4
2	5	27	1	1	2	27	1	3	1	Y	2	1	4	4	4	4	4	4	4	4	4	4	4	4	4	4	4	4	4	4	4	4	4	4	4	4	4	4	4	4	4	4	4	4	4	4	4	4	4
2	5	31	1	1	1	27	1	3	1	Y	2	1	5	5	4	4	5	4	5	4	5	5	5	5	5	4	4	5	5	2	4	5	2	4	5	4	5	5	2	5	5	5	5	4	4	5	5	5	5
2	5	35	1	1	1	27	1	3	1	Y	2	1	5	5	5	5	5	4	4	4	5	5	5	4	4	5	5	5	5	5	5	4	4	4	4	5	5	5	5	5	5	5	5	5	5	5	5	5	5
2	5	99	1	1	1	27	1	3	1	Y	2	1	5	5	5	5	5	5	5	5	5	5	5	5	5	5	5	5	5	5	5	5	5	5	5	5	5	5	5	5	5	5	5	4	5	5	4	4	4
2	5	102	1	1	2	27	1	3	1	Y	2	1	4	4	4	4	4	4	4	4	4	4	4	3	4	4	4	4	4	4	4	4	4	4	4	4	4	4	4	4	4	4	4	4	4	4	4	4	4
2	5	124	1	1	1	27	1	3	1	Y	2	1	5	5	5	4	5	4	4	5	4	3	3	4	4	5	5	4	5	5	4	4	4	5	5	3	3	3	3	5	5	5	4	5	4	4	4	3	3
2	5	125	1	1	2	27	1	3	1	Y	2	1	5	5	5	5	5	5	4	4	4	4	3	4	5	5	5	4	5	4	4	5	5	5	5	5	4	4	4	4	4	4	4	4	4	4	4	5	4
2	5	176	1	1	2	27	1	3	1	Y	2	1	5	5	5	5	5	4	5	4	4	4	4	4	4	4	5	4	5	4	4	5	4	5	4	4	4	4	4	4	4	4	4	4	4	4	4	4	4
2	5	178	1	1	2	27	1	3	1	Y	2	1	5	5	5	5	5	5	5	5	5	5	5	5	5	5	5	5	5	5	5	5	5	5	5	5	5	5	5	5	5	5	5	5	5	5	5	5	5
2	5	107	1	1	1	26	1	3	1	Y	2	1	5	5	5	5	5	5	5	5	5	5	5	5	5	5	5	5	5	5	5	5	5	5	5	5	5	5	5	5	5	5	5	5	5	5	5	5	5
2	5	233	1	1	1	34	2	3	1	Y	1	3	5	5	5	4	5	5	5	4	4	4	3	4	4	4	5	4	5	4	4	5	5	5	5	5	5	5	5	5	5	5	5	4	4	4	3	4	3
2	5	239	1	1	2	34	2	3	1	Y	2	3	4	4	4	4	4	4	4	4	4	5	3	4	4	4	5	4	4	4	4	4	4	4	4	4	4	4	4	5	4	5	4	4	4	4	4	4	#NULL!
2	5	236	1	1	1	32	2	3	1	Y	1	2	5	5	5	4	5	5	5	5	5	5	4	4	4	5	5	5	5	5	5	5	5	5	5	5	5	5	5	5	4	5	4	4	5	4	4	4	4
2	5	210	1	1	2	30	1	3	1	Y	2	2	5	4	5	4	5	4	4	5	5	5	4	4	4	5	5	5	4	5	5	4	5	5	5	5	4	5	5	4	4	5	5	5	5	5	5	4	5
2	5	211	1	1	2	30	1	3	1	Y	1	2	5	5	5	5	5	5	5	5	5	5	5	5	5	5	5	5	5	5	5	5	5	5	5	5	5	5	5	5	5	5	5	5	5	5	5	5	5
2	5	242	1	1	2	30	2	3	1	Y	2	#NULL!	5	5	5	5	4	4	4	5	5	5	4	5	4	4	5	3	5	4	4	4	4	5	4	4	4	4	4	4	4	4	4	4	4	4	3	3	3
2	5	202	1	1	1	28	1	3	1	Y	1	1	5	5	5	5	5	5	5	5	5	5	#NULL!	4	5	4	5	5	5	5	5	5	5	5	5	5	5	5	5	5	5	5	5	5	5	5	5	5	5
2	5	204	1	1	1	27	1	3	1	Y	2	1	5	5	5	5	5	5	5	5	5	5	5	5	5	5	5	5	5	5	5	5	5	5	5	5	5	5	5	5	5	5	5	5	5	5	5	5	5
2	5	205	1	1	1	27	1	3	1	Y	1	1	5	5	5	5	5	5	5	5	5	5	5	5	5	4	3	5	5	4	4	5	5	5	5	5	5	5	5	5	5	5	4	4	4	4	4	4	4
2	5	203	1	1	1	26	1	3	1	Y	1	1	5	5	5	5	5	5	5	5	5	5	4	5	4	5	5	4	5	5	5	5	5	5	5	5	4	5	5	5	5	4	5	4	5	5	4	4	3
2	5	206	1	1	1	26	1	3	1	Y	1	1	5	5	5	5	5	5	5	5	5	5	5	5	5	4	5	4	5	4	5	5	4	5	5	5	5	5	5	5	5	5	5	4	4	5	3	5	4
2	5	209	1	1	2	26	1	3	1	Y	1	1	5	5	5	5	4	4	4	4	4	4	4	4	4	4	4	5	4	5	4	5	4	5	5	5	4	4	5	5	4	5	5	4	5	4	3	4	4
2	5	207	1	1	2	25	1	3	1	Y	2	1	4	4	4	4	5	5	5	4	5	5	5	4	4	4	4	4	5	5	4	5	4	5	4	4	4	5	5	4	5	4	5	4	4	5	5	4	5
2	5	208	1	1	2	24	1	3	1	Y	1	1	5	5	5	5	5	5	5	5	5	5	5	5	5	5	5	5	5	5	5	5	5	5	5	5	5	5	5	5	5	5	5	5	5	5	5	4	5
2	5	18	1	1	1	49	3	3	1	Y	2	4	5	5	5	5	5	5	5	5	5	5	5	5	5	5	5	5	5	5	5	5	5	5	5	5	5	5	5	5	5	5	5	5	5	5	5	5	5
2	5	105	1	1	1	49	4	3	1	Y	3	1	5	5	5	5	5	5	5	4	5	4	4	5	5	5	5	5	5	5	4	5	5	5	5	5	5	5	5	5	5	5	5	4	4	4	4	4	4
2	5	132	1	1	1	49	4	3	1	Y	1	5	5	5	5	5	4	5	5	4	4	4	5	5	5	4	5	4	5	4	4	5	5	5	5	5	4	4	4	4	4	5	4	3	4	4	3	3	3
2	5	174	1	1	2	49	3	3	1	Y	1	5	5	5	5	5	4	4	5	5	5	5	5	5	5	5	5	5	5	5	5	5	5	5	5	5	5	5	5	5	5	5	5	5	5	4	5	5	5
2	5	19	1	1	1	48	3	3	1	Y	1	5	4	4	4	4	5	5	4	5	4	4	4	3	4	3	4	4	4	4	4	4	5	5	5	4	4	4	4	5	5	5	4	4	5	4	#NULL!	#NULL!	#NULL!
2	5	67	1	1	1	48	4	3	1	Y	2	3	5	5	5	5	5	5	5	5	5	5	5	5	5	5	5	5	5	5	5	5	5	5	5	5	5	5	5	5	5	5	5	5	5	5	5	5	5
2	5	74	1	1	2	48	4	3	1	Y	2	4	5	5	5	5	5	5	5	5	5	5	5	5	5	5	5	5	5	5	5	5	5	5	5	5	5	5	5	5	5	5	5	5	5	5	5	5	5
2	5	83	1	1	2	48	4	3	1	Y	3	5	5	4	4	4	3	4	4	4	4	4	4	5	5	3	4	4	5	5	4	5	5	5	4	5	5	4	4	5	5	5	4	4	4	4	3	3	4
2	5	73	1	1	1	47	4	3	1	Y	2	3	5	5	5	4	5	5	5	5	4	5	5	5	4	4	4	5	5	4	4	4	5	5	5	4	5	4	5	5	5	5	5	5	4	5	5	5	5
2	5	195	1	1	2	47	3	3	1	Y	1	5	5	5	5	5	5	4	4	4	4	3	3	3	4	3	4	3	5	3	5	5	5	5	4	5	3	4	4	5	4	3	4	2	3	4	1	3	1
2	5	199	1	1	2	47	3	3	1	Y	2	5	5	4	5	5	4	5	5	4	5	5	4	5	5	4	5	5	4	5	5	5	4	5	5	4	5	4	5	4	5	5	4	4	5	5	4	5	4
2	5	201	1	1	2	47	4	3	1	Y	3	5	3	4	4	3	4	3	3	5	5	3	3	3	3	2	3	2	5	5	2	4	4	4	4	4	4	4	4	4	4	4	5	2	2	2	4	4	4
2	5	111	1	1	1	46	4	3	1	Y	2	2	5	5	5	4	5	5	5	5	5	5	5	4	5	5	5	5	5	5	4	5	5	5	5	5	5	5	5	5	5	5	5	4	5	5	4	3	5
2	5	17	1	1	1	45	3	3	1	Y	2	4	5	5	5	5	5	5	5	5	5	5	5	5	5	5	5	5	5	5	5	5	5	5	5	5	5	5	5	5	5	5	5	5	5	5	5	5	5
2	5	59	1	1	1	45	4	3	1	Y	2	3	5	5	5	5	4	4	4	5	5	5	4	4	5	3	3	4	4	4	4	4	4	4	4	4	4	4	4	4	4	4	4	4	4	4	5	5	5
2	5	87	1	1	1	45	3	3	1	Y	2	3	4	4	4	4	4	4	4	4	4	4	4	4	4	4	4	4	4	4	4	4	4	4	4	4	4	4	4	4	4	4	4	4	4	3	4	3	4
2	5	90	1	1	2	44	3	3	1	Y	1	4	5	5	5	4	5	5	4	4	4	3	4	4	4	4	3	4	4	3	4	4	4	4	4	4	4	4	4	4	4	3	3	4	4	4	4	4	4
2	5	100	1	1	1	44	3	3	1	Y	3	2	5	5	5	5	5	5	5	5	5	5	5	5	5	5	5	5	5	5	5	5	5	5	5	5	5	5	5	5	5	5	5	4	4	4	4	4	4
2	5	104	1	1	1	44	3	3	1	Y	2	4	5	5	5	5	5	5	5	5	5	5	5	5	5	5	5	5	5	5	5	5	5	5	5	5	5	5	5	5	5	5	5	5	5	5	5	5	5
2	5	108	1	1	1	44	3	3	1	Y	3	5	5	3	4	4	4	4	4	4	4	4	4	4	4	4	4	4	5	4	5	3	4	4	4	4	3	3	4	5	4	4	4	4	4	4	3	3	4
2	5	119	1	1	1	44	3	3	1	Y	3	4	5	5	5	4	5	5	5	4	4	4	3	3	4	4	5	4	5	4	4	5	5	5	5	5	5	5	5	5	5	5	5	5	5	5	3	4	4
2	5	166	1	1	1	44	3	3	1	Y	2	4	4	5	4	5	5	5	5	4	4	5	4	5	4	4	5	4	5	4	4	4	4	4	4	4	4	4	4	5	4	4	4	4	4	4	4	3	3
2	5	172	1	1	1	44	3	3	1	Y	2	5	5	4	5	5	4	5	4	5	5	4	5	4	5	4	5	4	5	4	4	4	5	4	4	4	5	4	4	4	5	4	4	4	5	4	5	5	4
2	5	198	1	1	1	44	3	3	1	Y	1	4	5	5	5	5	5	5	5	5	5	5	5	5	5	5	5	5	5	5	5	5	5	5	5	5	5	5	5	5	5	5	5	5	5	5	5	5	5
2	5	91	1	1	2	43	3	3	1	Y	1	4	3	3	3	3	3	3	3	3	3	3	3	3	3	3	3	3	3	3	3	3	3	4	4	4	4	4	3	3	3	3	3	3	3	3	3	3	3
2	5	92	1	1	2	43	4	3	1	Y	3	5	5	5	4	4	4	4	4	4	4	4	3	5	5	4	5	4	5	5	4	5	5	5	4	5	4	4	5	5	4	4	4	4	4	4	4	4	3
2	5	121	1	1	1	43	4	3	1	Y	3	4	5	5	5	5	5	5	5	5	5	5	5	5	5	5	5	5	5	5	5	5	5	5	5	5	5	5	5	5	4	5	5	5	5	5	5	5	5
2	5	52	1	1	2	42	4	3	1	Y	2	4	5	5	5	5	5	5	5	5	5	5	5	5	5	5	5	5	5	5	5	5	5	5	5	5	5	5	5	5	5	5	5	5	5	5	5	5	5
2	5	101	1	1	2	42	3	3	1	Y	2	4	4	4	4	4	4	4	4	4	4	4	4	4	4	4	5	5	5	5	5	5	5	5	5	5	5	5	5	5	5	5	5	4	4	4	4	4	4
2	5	103	1	1	2	42	3	3	1	Y	2	4	5	5	5	4	5	4	4	4	4	4	4	4	5	3	4	4	4	3	3	3	4	4	5	5	4	4	4	4	5	4	4	4	5	5	4	4	4
2	5	131	1	1	2	42	3	3	1	Y	2	3	5	5	5	5	4	5	5	4	5	5	5	5	5	4	5	4	5	4	4	5	5	5	5	5	4	4	4	4	4	5	4	3	4	4	3	3	3
2	5	171	1	1	1	42	3	3	1	Y	1	4	5	4	5	5	4	5	4	5	5	4	5	4	5	4	5	4	5	4	4	4	5	4	4	4	5	4	4	4	5	4	4	4	5	4	5	5	4
2	5	21	1	1	1	41	3	3	1	Y	2	4	5	4	4	4	4	4	4	5	4	4	4	4	4	4	4	4	4	4	4	4	4	4	4	4	4	4	4	4	4	4	4	4	4	4	4	4	4
2	5	114	1	1	1	41	3	3	1	Y	2	4	5	5	5	5	5	5	5	5	5	5	5	5	5	5	5	5	5	5	5	5	5	5	5	5	5	5	5	5	5	5	5	5	5	5	5	5	5
2	5	126	1	1	1	41	4	3	1	Y	3	3	5	5	5	4	5	4	5	5	4	4	3	4	4	4	5	3	5	5	4	5	4	5	5	5	5	5	5	5	5	5	5	3	4	3	3	4	3
2	5	167	1	1	1	41	3	3	1	Y	1	4	5	5	5	5	5	5	5	5	5	5	3	4	5	4	4	4	5	5	4	5	5	5	5	5	5	5	4	5	5	5	5	5	5	5	5	5	5
2	5	170	1	1	1	41	3	3	1	Y	1	4	5	5	5	5	5	5	5	5	5	5	5	5	5	4	4	4	4	4	4	4	4	4	4	4	4	4	4	4	4	4	4	4	4	4	4	4	3
2	5	197	1	1	1	41	3	3	1	Y	1	5	5	5	5	5	5	5	5	5	5	5	5	5	5	5	5	5	5	5	5	5	5	5	5	5	5	5	5	5	5	5	5	5	5	5	5	5	5
2	5	62	1	1	1	40	3	3	1	Y	2	3	5	5	5	5	5	5	5	5	5	5	5	5	5	5	5	5	5	5	5	5	5	5	5	5	5	5	4	4	4	4	4	5	5	5	5	5	5
2	5	70	1	1	2	40	4	3	1	Y	2	4	5	5	5	4	5	5	4	5	5	4	5	5	5	5	5	5	4	5	5	4	5	5	5	5	5	5	5	4	5	5	5	5	5	5	5	4	5
2	5	76	1	1	1	40	3	3	1	Y	2	3	4	4	4	5	5	5	5	5	5	5	5	5	5	4	4	4	4	4	4	4	5	5	4	4	5	5	5	5	5	5	5	4	4	5	5	4	5
2	5	168	1	1	1	40	3	3	1	Y	1	4	5	5	4	5	5	5	4	5	5	4	4	5	5	4	5	4	5	4	4	5	5	5	5	5	4	4	4	5	5	4	4	4	4	4	3	3	3
2	5	173	1	1	1	40	3	3	1	Y	1	4	4	5	5	5	4	4	4	4	4	4	4	4	4	4	4	4	4	4	4	4	4	4	4	4	4	4	4	4	4	4	4	4	4	4	4	3	4
2	5	203	1	1	2	40	3	3	1	Y	1	3	4	4	5	5	5	5	5	5	5	5	3	4	4	5	5	5	5	5	5	5	5	5	5	5	5	5	5	5	5	5	5	4	5	5	5	3	3
2	5	34	1	1	2	39	1	3	1	Y	2	1	5	5	5	5	5	5	5	5	5	5	5	4	4	5	5	5	5	5	5	5	4	4	4	4	4	4	5	5	4	4	4	5	5	5	5	5	5
2	5	49	1	1	1	39	2	3	1	Y	2	3	5	5	5	5	5	5	5	5	5	5	5	5	5	5	5	5	5	5	5	5	5	5	5	5	5	5	5	5	5	5	5	5	5	5	5	5	5
2	5	20	1	1	1	38	3	3	1	Y	3	3	5	5	4	4	4	4	4	4	4	4	4	3	4	4	4	4	5	4	4	5	5	5	5	5	5	5	5	#NULL!	#NULL!	5	5	4	4	4	4	4	4
2	5	43	1	1	2	38	2	3	1	Y	2	4	5	5	5	5	5	5	5	5	5	4	4	5	5	3	5	5	5	5	5	4	4	4	4	4	4	4	4	4	4	4	4	5	5	5	5	5	5
2	5	46	1	1	1	38	2	3	1	Y	2	3	5	5	5	5	5	5	5	5	5	5	5	5	5	5	4	5	4	5	4	5	4	5	4	5	4	5	4	5	4	5	5	4	5	5	5	5	5
2	5	69	1	1	1	38	3	3	1	Y	2	3	5	5	5	4	5	5	5	5	5	4	3	5	4	4	5	4	5	5	4	4	5	5	5	5	4	4	4	5	4	5	4	4	4	4	#NULL!	3	3
2	5	72	1	1	2	38	3	3	1	Y	2	3	5	5	5	5	5	5	5	5	5	5	5	5	5	5	5	5	5	5	5	5	5	5	5	5	5	5	5	5	5	5	5	5	5	5	5	5	5
2	5	127	1	1	2	38	1	3	1	Y	2	4	5	5	5	5	5	5	5	5	5	5	5	4	5	4	4	4	5	4	4	4	4	4	4	4	4	4	4	4	4	4	4	4	4	3	4	4	4
2	5	133	1	1	2	38	3	3	1	Y	2	4	5	5	5	5	5	5	5	5	5	5	5	4	5	3	4	5	5	5	5	5	5	5	5	5	5	5	5	5	5	5	5	5	5	5	5	5	5
2	5	185	1	1	1	38	1	3	1	Y	1	3	5	5	5	4	4	5	4	5	5	5	4	5	4	4	4	4	5	4	4	5	5	5	5	5	5	5	5	5	5	5	5	4	4	5	4	4	4
2	5	51	1	1	2	37	2	3	1	Y	2	4	5	5	5	4	4	4	4	4	4	4	4	4	4	4	4	4	4	4	4	5	4	4	4	4	4	4	4	4	4	4	4	3	4	4	4	3	3
2	5	89	1	1	2	37	3	3	1	Y	3	3	5	5	5	5	5	5	5	5	5	5	5	5	5	5	5	5	5	5	5	5	5	5	5	5	5	5	5	5	5	5	5	5	5	5	4	4	4
2	5	47	1	1	2	36	2	3	1	Y	2	4	5	5	5	5	4	5	5	4	4	4	4	4	5	4	4	4	4	4	4	4	4	4	4	4	4	4	4	4	4	4	4	4	4	5	5	5	5
2	5	367	1	1	2	36	1	3	1	Y	2	1	5	5	5	5	5	5	5	5	5	4	4	4	5	5	5	5	5	5	5	5	5	5	5	5	4	4	5	5	5	5	4	4	5	5	4	4	4
2	5	28	1	1	2	35	1	3	1	Y	2	2	5	5	4	5	5	5	5	5	4	5	4	5	5	5	5	5	4	5	5	5	4	5	5	5	5	5	5	5	5	4	5	4	5	5	5	4	4
2	5	44	1	1	2	35	2	3	1	Y	2	4	5	5	4	4	5	5	5	5	5	5	5	4	5	4	5	4	4	5	4	5	5	5	5	5	5	4	5	5	4	5	5	4	5	5	5	5	5
2	5	48	1	1	1	35	2	3	1	Y	2	3	5	5	5	5	5	5	5	5	5	5	5	5	5	5	5	5	5	5	5	5	5	5	5	5	5	5	5	5	5	5	5	5	5	5	5	5	5
2	5	64	1	1	2	35	3	3	1	Y	2	2	5	5	5	5	5	5	5	5	5	5	5	5	5	5	4	5	5	4	5	5	5	5	5	4	5	5	5	5	4	5	5	5	5	5	5	5	5
2	5	65	1	1	2	35	3	3	1	Y	2	2	5	5	5	5	5	5	5	5	5	5	5	5	5	5	5	5	5	5	5	5	5	5	5	5	5	5	5	5	5	5	5	5	5	5	5	5	5
2	5	244	1	1	1	49	4	3	1	Y	1	5	5	5	5	4	5	4	5	5	4	4	3	4	4	4	4	4	5	4	4	5	5	5	4	4	4	4	4	5	5	4	5	4	3	3	#NULL!	3	4
2	5	245	1	1	2	49	3	3	1	Y	1	5	5	5	5	4	5	4	4	5	4	4	3	4	4	4	5	4	5	4	4	4	3	5	4	4	4	4	4	4	4	5	4	4	4	5	4	4	5
2	5	246	1	1	#NULL!	49	3	3	1	Y	2	5	5	5	5	4	5	4	5	5	4	3	3	3	4	4	5	4	4	4	3	5	4	5	5	4	4	3	4	4	5	3	4	4	5	4	3	3	2
2	5	247	1	1	2	48	3	3	1	Y	1	5	5	5	5	4	5	5	5	5	5	5	4	5	5	5	5	5	5	5	5	5	5	5	5	5	5	5	5	5	5	5	5	4	4	5	4	3	3
2	5	369	1	1	2	48	2	3	1	Y	1	5	5	4	4	4	5	5	5	5	5	5	4	4	5	5	5	4	5	5	4	5	5	5	5	5	5	5	5	5	5	5	5	5	5	5	4	4	4
2	5	370	1	1	2	48	2	3	1	Y	1	5	5	5	5	5	5	5	5	5	5	5	5	5	5	5	5	5	5	5	5	5	5	5	5	5	5	5	5	5	5	5	5	5	5	5	5	5	5
2	5	375	1	1	2	48	2	3	1	Y	#NULL!	5	5	5	5	5	5	5	5	5	5	5	5	5	5	5	5	5	5	5	5	5	5	5	5	5	5	5	5	5	5	5	5	5	5	5	5	5	5
2	5	230	1	1	2	44	3	3	1	Y	1	5	5	5	5	5	5	5	5	5	5	5	5	5	5	5	5	5	5	5	5	5	5	5	5	5	5	5	5	5	5	5	5	5	5	5	5	5	5
2	5	238	1	1	2	44	3	3	1	Y	1	5	5	5	5	5	5	5	5	5	5	5	4	4	5	5	5	5	5	5	5	5	5	5	5	5	5	5	5	5	5	5	5	5	5	5	5	5	5
2	5	251	1	1	1	44	3	3	1	Y	1	4	5	5	5	5	5	4	4	4	4	5	4	4	4	5	5	5	5	5	4	5	5	5	5	5	5	5	5	5	5	5	4	4	5	5	4	5	5
2	5	249	1	1	1	43	3	3	1	Y	1	5	5	5	5	5	5	5	5	5	5	4	4	4	5	5	5	4	5	5	4	5	4	5	5	4	4	4	4	5	5	5	4	4	4	5	4	4	4
2	5	228	1	1	1	42	3	3	1	Y	1	5	5	5	5	4	5	5	5	5	4	5	3	5	5	4	5	4	5	4	4	5	5	5	5	5	5	5	5	5	5	5	5	4	5	4	4	4	5
2	5	234	1	1	2	42	2	3	1	Y	1	4	5	5	5	5	5	4	4	5	5	4	4	4	4	4	5	4	4	4	4	5	5	5	4	4	4	5	4	4	5	4	5	4	3	4	3	4	3
2	5	227	1	1	1	41	3	3	1	Y	1	4	5	4	5	4	5	5	5	5	4	5	4	5	4	4	5	4	5	4	4	5	4	5	4	5	4	4	5	5	5	5	5	4	5	5	4	4	4
2	5	248	1	1	1	41	3	3	1	Y	1	4	5	5	5	5	5	5	5	5	5	3	5	5	5	5	5	4	5	4	4	5	4	5	5	5	5	4	5	5	5	5	5	4	5	5	4	5	#NULL!
2	5	374	1	1	2	41	2	3	1	Y	1	4	4	5	3	3	5	5	5	4	4	5	3	4	5	4	4	3	5	5	4	5	5	5	5	5	5	5	5	5	5	5	5	5	5	4	3	3	4
2	5	241	1	1	2	40	2	3	1	Y	1	4	5	5	5	5	5	5	5	5	5	5	5	5	5	5	5	5	5	5	5	5	5	5	5	5	5	5	5	5	5	5	5	5	5	5	5	5	5
2	5	365	1	1	1	40	3	3	1	Y	1	4	5	5	4	5	4	4	4	4	4	4	4	4	4	5	5	5	5	5	5	5	5	5	5	5	5	5	5	5	5	5	5	5	5	5	3	4	3
2	5	373	1	1	2	40	2	3	1	Y	1	4	5	5	5	5	5	5	5	5	5	5	5	5	5	5	5	5	5	5	5	5	5	5	5	5	5	5	5	5	5	5	5	5	5	5	5	5	5
2	5	243	1	1	#NULL!	39	3	3	1	Y	1	4	5	5	5	5	5	5	5	5	5	5	4	5	5	5	5	5	5	5	4	5	4	5	4	5	4	4	4	5	5	4	4	4	4	4	4	4	4
2	5	359	1	1	2	39	2	3	1	Y	1	4	5	3	4	4	4	4	4	4	4	4	4	4	4	4	5	5	5	5	5	5	5	5	5	5	5	5	5	5	5	5	5	5	5	5	5	3	4
2	5	235	1	1	1	38	3	3	1	Y	2	4	4	4	4	4	4	4	4	4	4	4	4	4	4	4	5	5	5	5	4	5	5	5	4	4	4	4	3	5	4	4	4	3	4	4	3	3	3
2	5	229	1	1	1	37	3	3	1	Y	1	3	5	5	5	5	5	5	5	5	5	5	4	5	5	5	5	5	5	4	5	5	5	5	5	5	4	5	5	5	5	5	5	4	5	5	4	4	4
2	5	251	1	1	2	36	2	3	1	Y	2	3	5	5	5	5	5	5	5	5	5	5	5	5	5	5	5	5	5	5	5	5	5	5	5	5	5	5	5	5	5	5	5	5	5	5	5	5	5
2	5	68	1	1	1	74	4	3	1	Y	1	3	5	5	5	5	5	5	5	5	5	5	5	5	5	5	5	5	5	5	5	5	5	5	5	5	5	5	5	5	5	5	5	5	5	5	5	5	5
2	5	118	1	1	2	58	4	3	1	Y	1	5	5	5	5	5	5	5	5	5	5	5	5	5	5	5	5	5	5	5	5	5	5	5	5	5	5	5	5	5	5	5	5	5	5	5	5	5	5
2	5	200	1	1	1	58	4	3	1	Y	1	5	4	3	4	5	4	5	3	5	4	4	4	4	4	5	5	4	5	4	4	5	5	5	5	5	5	5	5	5	5	5	5	5	4	5	#NULL!	#NULL!	#NULL!
2	5	54	1	1	2	56	4	3	1	Y	2	5	5	5	5	5	4	4	5	5	5	4	4	5	5	5	5	5	5	5	5	5	5	5	5	5	4	4	4	4	4	4	4	4	4	5	5	5	5
2	5	181	1	1	2	56	1	3	1	Y	1	5	5	4	5	5	4	5	5	4	5	5	4	5	5	3	4	4	3	4	4	4	3	3	3	4	4	3	4	4	4	4	4	4	5	5	4	5	5
2	5	76	1	1	1	55	4	3	1	Y	1	5	5	4	4	4	5	5	5	4	4	4	3	5	5	4	4	4	4	4	4	5	5	5	5	5	5	5	5	5	5	5	5	4	4	4	4	4	4
2	5	81	1	1	1	55	4	3	1	Y	1	5	5	5	5	5	5	5	5	5	5	5	5	5	5	5	5	5	5	5	5	5	5	5	5	5	5	5	5	5	5	5	5	5	5	5	3	4	4
2	5	196	1	1	2	55	4	3	1	Y	1	5	5	5	5	5	5	4	4	5	5	3	3	3	4	3	4	3	5	3	5	5	5	5	4	5	3	4	4	5	4	3	4	2	3	4	1	3	1
2	5	202	1	1	1	55	4	3	1	Y	2	5	3	5	5	3	5	3	3	5	5	3	3	3	3	2	3	2	4	4	2	4	4	4	4	4	4	4	4	4	5	3	5	2	2	2	3	3	3
2	5	56	1	1	1	54	4	3	1	Y	3	5	5	5	5	5	5	5	5	5	5	5	5	5	5	5	5	5	5	5	5	5	5	5	5	5	5	5	5	5	5	5	5	5	5	5	5	5	5
2	5	57	1	1	1	54	4	3	1	Y	1	5	5	5	5	5	5	5	5	5	5	5	5	5	5	5	5	5	5	5	5	5	5	5	5	5	5	5	5	5	5	5	5	5	5	5	5	5	5
2	5	53	1	1	1	53	4	3	1	Y	3	5	5	5	5	5	5	4	4	5	5	4	5	4	4	3	5	5	5	5	5	5	5	5	5	5	5	5	5	5	5	5	5	5	4	4	5	5	5
2	5	75	1	1	1	53	4	3	1	Y	2	5	5	5	5	5	5	5	5	5	5	5	5	5	5	4	4	4	4	4	4	4	4	4	4	4	4	4	5	5	5	5	5	4	4	4	4	5	5
2	5	112	1	1	1	53	4	3	1	Y	3	5	4	4	4	5	5	5	5	5	5	5	5	4	5	4	4	4	4	4	4	3	3	4	4	4	4	4	4	4	4	3	4	4	4	5	4	4	4
2	5	55	1	1	2	52	4	3	1	Y	1	5	4	4	5	5	5	5	5	5	5	5	5	5	5	5	5	5	5	5	5	5	5	5	5	5	5	5	5	5	5	5	5	4	5	5	5	5	5
2	5	58	1	1	2	52	4	3	1	Y	1	5	5	5	5	5	5	5	5	5	5	5	5	5	5	5	5	5	5	5	5	5	5	5	5	5	5	5	5	5	5	5	5	5	5	5	5	5	5
2	5	60	1	1	1	52	4	3	1	Y	1	5	5	5	5	5	5	5	5	5	5	5	5	5	5	5	5	5	5	5	5	5	5	5	5	5	5	5	5	5	5	5	5	5	5	5	5	5	5
2	5	66	1	1	1	51	4	3	1	Y	1	5	5	5	5	5	5	5	5	5	5	5	5	5	5	5	5	5	5	5	5	5	5	5	5	5	5	5	5	5	5	5	5	4	4	4	4	4	4
2	5	78	1	1	1	51	4	3	1	Y	3	5	3	3	3	3	3	3	4	5	3	3	4	3	3	3	4	3	4	4	#NULL!	3	4	5	4	4	5	4	4	4	4	4	4	4	3	4	3	4	4
2	5	85	1	1	2	51	4	3	1	Y	1	5	5	5	5	5	5	5	5	5	5	5	4	5	5	5	5	5	5	5	5	5	5	5	5	5	5	5	5	5	5	5	5	4	4	4	4	4	4
2	5	61	1	1	2	50	3	3	1	Y	2	4	4	4	4	4	4	4	4	4	4	4	4	4	4	4	4	4	4	4	4	4	4	4	4	4	4	4	4	4	4	4	4	4	4	4	4	4	4
2	5	63	1	1	1	50	3	3	1	Y	2	4	5	5	5	5	5	5	5	5	5	5	5	5	5	5	5	5	5	5	5	5	5	5	5	5	5	5	5	5	5	5	5	5	4	4	4	4	4
2	5	84	1	1	2	50	4	3	1	Y	2	5	5	4	4	4	4	4	5	5	5	4	3	4	4	4	4	3	4	4	4	4	4	5	4	4	4	4	4	4	4	4	4	3	4	4	4	4	4
2	5	95	1	1	2	50	4	3	1	Y	3	5	5	4	4	5	4	4	5	4	4	3	4	5	5	5	5	4	5	5	4	5	5	5	5	5	4	4	4	5	5	5	4	4	4	4	#NULL!	#NULL!	5
2	5	113	1	1	1	50	4	3	1	Y	2	5	4	4	5	5	5	5	5	5	5	5	5	5	5	5	5	4	5	5	4	5	5	5	5	5	5	5	5	5	5	5	5	4	4	4	4	4	4
2	5	117	1	1	1	50	4	3	1	Y	1	5	5	5	5	5	5	5	5	5	5	5	5	4	5	5	5	5	5	5	5	5	5	5	5	5	5	5	5	5	5	5	5	5	5	5	5	5	5
2	5	165	1	1	2	50	3	3	1	Y	1	5	4	4	4	4	4	4	4	4	4	4	4	4	4	5	5	5	5	5	5	5	5	5	5	5	5	5	5	5	5	5	5	4	4	4	4	4	4
2	5	194	1	1	2	50	4	3	1	Y	1	5	3	4	4	3	4	3	3	5	5	3	3	3	3	2	3	2	4	4	2	4	4	4	4	4	4	4	4	4	5	3	5	2	2	2	3	3	3
2	5	372	1	1	1	59	2	3	1	Y	1	5	5	5	5	5	5	5	5	5	5	5	5	5	5	5	5	5	5	5	5	5	5	5	5	5	5	5	5	5	5	5	5	5	5	5	5	4	3
2	5	358	1	1	2	55	3	3	1	Y	1	5	5	4	4	4	5	3	4	3	4	5	5	4	4	4	5	4	4	5	3	4	5	5	5	4	4	4	4	5	5	4	4	4	4	4	4	4	4
2	5	231	1	1	#NULL!	54	4	3	1	Y	1	5	5	5	5	5	5	5	5	5	5	5	5	5	5	5	5	5	5	5	5	5	5	5	5	5	5	5	5	5	5	5	5	5	5	5	5	5	5
2	5	237	1	1	1	52	3	3	1	Y	#NULL!	5	3	2	2	2	3	3	3	2	2	3	2	1	3	3	2	2	3	2	3	3	3	3	3	3	2	2	2	4	4	4	4	3	3	2	2	1	3
2	5	232	1	1	1	51	4	3	1	Y	1	5	5	5	4	4	4	4	4	5	5	4	3	3	4	4	5	4	4	4	4	4	5	5	5	5	4	4	4	4	4	5	5	3	5	5	#NULL!	#NULL!	4
2	5	240	1	1	2	50	3	3	1	Y	1	4	5	4	4	4	5	4	4	4	4	4	4	4	4	4	4	4	5	4	4	5	4	5	4	4	4	4	5	5	5	4	4	3	4	4	4	2	3
2	5	364	1	1	2	50	2	3	1	Y	1	5	5	3	4	4	4	4	4	4	4	4	4	4	4	4	5	5	5	5	5	5	5	5	5	5	5	5	5	5	5	5	5	5	5	5	5	3	4
3	4	252	1	1	2	34	2	2	1	Y	1	#NULL!	4	4	4	4	4	4	4	4	4	4	3	4	4	4	5	4	5	4	4	5	5	5	4	5	4	5	4	4	4	4	5	5	4	5	4	4	5
3	4	299	1	1	1	34	2	2	1	Y	#NULL!	3	4	4	4	4	4	4	4	4	4	4	4	4	4	4	4	4	4	4	4	4	4	4	4	4	4	4	4	4	4	4	4	4	4	4	4	4	4
3	4	254	1	1	1	32	2	2	1	Y	1	2	4	4	5	4	3	4	3	4	3	4	4	4	4	4	4	4	4	4	4	4	4	5	4	4	4	4	4	4	4	4	4	4	3	3	3	3	3
3	4	257	1	1	2	32	2	2	1	Y	1	2	5	5	5	5	5	5	5	5	4	4	4	4	4	4	4	4	4	4	4	4	4	4	4	4	4	4	4	4	4	4	4	4	4	4	4	2	4
3	4	294	1	1	1	32	2	2	1	Y	1	2	5	5	5	4	5	4	4	5	5	5	4	4	4	5	5	4	5	5	4	5	5	4	5	5	5	5	5	5	5	5	5	5	4	5	4	5	5
3	4	297	1	1	1	31	2	2	1	Y	2	1	4	4	4	4	4	4	4	4	4	4	4	4	4	4	4	4	4	4	4	4	4	4	4	4	4	4	4	4	4	4	4	4	4	4	4	4	4
3	4	298	1	1	2	31	2	2	1	Y	2	2	5	5	5	4	5	5	5	4	4	4	4	4	4	4	5	4	5	5	4	4	4	4	4	4	4	4	4	4	4	4	4	4	3	3	4	4	4
3	4	251	1	1	2	30	2	2	1	Y	#NULL!	2	5	4	4	4	4	5	4	4	4	4	4	4	4	5	5	4	4	4	3	4	4	4	4	4	4	4	4	4	4	4	4	4	4	5	4	4	4
3	4	357	1	1	1	28	1	2	1	Y	1	1	5	5	5	5	4	4	4	5	5	4	5	4	4	5	4	4	4	5	4	4	5	4	5	4	4	4	5	5	5	4	4	4	5	4	4	4	4
3	4	253	1	1	2	26	2	2	1	Y	1	1	5	5	5	5	5	5	5	5	5	5	3	1	5	4	5	4	5	5	5	5	5	5	5	5	5	5	5	5	5	5	5	5	5	5	5	5	5
3	4	259	1	1	1	49	3	2	1	Y	#NULL!	#NULL!	5	4	5	4	5	4	5	4	4	4	4	4	4	4	4	4	4	4	4	4	4	4	4	4	4	5	5	5	4	5	4	5	4	5	5	5	5
3	4	269	1	1	1	49	3	2	1	Y	1	5	5	5	5	5	5	5	5	5	5	5	4	5	5	4	5	4	5	5	4	5	5	5	4	5	5	5	4	4	4	4	5	4	4	4	4	1	4
3	4	281	1	1	1	49	3	2	1	Y	1	5	4	4	4	4	4	4	4	4	4	4	4	4	4	4	4	4	4	4	4	4	4	4	4	5	5	5	4	4	4	4	4	4	4	4	4	4	4
3	4	283	1	1	1	49	3	2	1	Y	1	5	5	5	5	5	5	5	5	5	5	5	5	5	5	5	5	5	5	5	5	5	5	5	5	5	5	5	5	5	5	5	5	4	4	5	4	5	4
3	4	288	1	1	#NULL!	49	3	2	1	Y	1	5	4	4	4	4	4	4	4	4	4	4	4	4	4	4	4	4	4	4	4	4	4	4	4	4	4	4	4	4	4	4	4	4	4	4	4	4	4
3	4	284	1	1	1	48	3	2	1	Y	#NULL!	5	5	5	5	5	5	5	5	4	4	4	4	5	5	4	5	4	4	4	4	5	4	4	4	4	4	4	4	5	5	5	5	4	5	4	4	3	4
3	4	293	1	1	1	47	2	2	1	Y	#NULL!	5	4	4	4	4	4	4	4	4	4	4	4	4	4	4	4	4	4	4	4	4	4	4	4	4	4	4	4	4	4	4	4	4	4	4	4	4	4
3	4	351	1	1	1	47	4	2	1	Y	1	4	4	5	4	4	5	4	5	4	5	5	3	3	4	5	5	4	4	4	4	5	4	4	4	4	3	4	4	4	4	5	5	4	5	5	3	4	5
3	4	352	1	1	2	47	2	2	1	Y	1	5	5	4	5	4	4	5	5	4	5	5	5	4	4	5	5	4	4	4	4	4	5	5	4	3	4	5	3	4	5	4	5	5	5	4	4	5	3
3	4	267	1	1	2	46	3	2	1	Y	1	5	5	5	5	5	5	5	5	5	5	5	5	5	5	5	5	5	5	5	5	5	5	5	5	5	5	5	5	5	5	5	5	5	5	5	5	5	5
3	4	289	1	1	1	46	3	2	1	Y	1	5	5	5	5	4	5	5	5	5	5	5	4	4	5	4	5	5	5	5	4	5	5	5	5	5	4	4	5	5	5	4	4	4	4	4	4	4	4
3	4	349	1	1	1	46	3	2	1	Y	1	5	4	5	4	4	4	5	4	5	5	4	3	4	4	4	5	3	4	4	4	4	4	5	4	4	3	4	4	5	4	3	4	3	4	5	3	4	3
3	4	347	1	1	1	45	2	2	1	Y	1	5	5	5	5	5	4	4	4	4	5	5	3	4	4	5	4	4	4	5	4	4	4	3	4	4	5	4	4	4	5	4	4	4	4	5	4	4	3
3	4	348	1	1	2	45	3	2	1	Y	1	5	5	4	4	5	4	4	5	4	5	4	4	4	5	4	5	4	4	4	4	4	3	4	5	4	4	4	3	4	4	4	4	5	4	5	4	4	3
3	4	356	1	1	2	42	2	2	1	Y	1	4	5	5	5	4	4	4	4	4	3	5	4	3	3	3	5	3	5	4	4	4	4	5	4	4	4	4	4	4	5	4	4	4	4	3	2	4	3
3	4	350	1	1	2	41	3	2	1	Y	1	4	5	5	5	4	5	4	5	5	4	4	5	3	4	5	5	4	5	4	3	4	4	5	4	4	4	4	3	4	5	4	4	4	5	5	3	4	4
3	4	291	1	1	#NULL!	39	3	2	1	Y	1	3	5	5	5	5	5	4	5	5	5	5	4	4	5	4	5	4	5	4	4	5	4	5	4	4	4	4	4	5	5	4	4	4	4	5	3	5	4
3	4	296	1	1	1	39	2	2	1	Y	1	3	5	5	5	4	4	5	5	4	4	4	4	4	5	4	5	4	5	4	4	5	5	5	5	5	4	5	5	4	5	4	4	4	4	5	4	4	4
3	4	292	1	1	1	38	2	2	1	Y	1	3	5	5	5	5	5	5	5	5	5	5	5	5	5	5	5	5	5	5	5	5	5	5	5	5	5	5	5	5	5	5	5	5	5	5	5	5	5
3	4	353	1	1	2	37	2	2	1	Y	1	5	5	4	5	4	5	5	5	4	5	4	3	4	4	5	4	4	5	4	4	5	5	5	4	4	4	4	3	4	4	4	5	4	4	5	4	5	4
3	4	354	1	1	1	37	2	2	1	Y	1	4	5	5	4	4	4	4	5	5	5	4	4	4	5	4	5	4	5	4	4	4	4	5	5	4	5	4	3	4	4	4	4	5	4	4	4	5	4
3	4	355	1	1	#NULL!	37	2	2	1	Y	1	4	5	4	5	4	5	4	4	4	4	4	3	3	4	4	5	4	5	4	4	4	4	5	4	4	5	4	3	4	4	5	4	4	4	5	3	4	3
3	4	258	1	1	2	35	2	2	1	Y	1	2	5	5	5	5	5	5	5	5	5	5	5	5	5	5	5	5	5	5	5	5	5	5	5	5	5	5	5	5	5	5	5	5	5	5	5	5	5
3	4	295	1	1	1	35	2	2	1	Y	2	3	5	4	4	4	5	5	4	5	5	4	3	5	5	4	5	5	4	4	4	5	5	5	5	5	4	4	5	5	5	5	5	5	4	5	4	5	4
3	4	285	1	1	1	59	3	2	1	Y	1	5	5	5	5	5	5	5	5	5	5	5	4	4	4	5	5	4	4	4	4	5	5	5	5	5	5	5	4	5	4	4	4	4	4	4	4	5	4
3	4	287	1	1	1	59	4	2	1	Y	1	5	5	3	4	#NULL!	5	5	5	5	5	#NULL!	3	4	4	4	5	#NULL!	5	5	5	5	5	5	5	5	5	5	4	4	5	5	4	#NULL!	4	4	#NULL!	1	1
3	4	256	1	1	1	58	2	2	1	Y	1	5	4	4	4	4	4	4	4	4	4	4	4	4	4	4	4	4	4	4	5	4	4	4	5	5	5	5	4	5	5	5	5	5	4	5	3	3	3
3	4	263	1	1	1	58	3	2	1	Y	#NULL!	5	5	5	5	5	5	5	5	5	5	5	4	5	5	4	5	4	5	5	4	4	4	5	4	5	4	5	4	4	5	5	5	5	4	4	4	1	5
3	4	255	1	1	1	55	2	2	1	Y	#NULL!	#NULL!	4	5	4	4	4	4	4	4	4	5	4	3	4	5	3	4	5	5	4	4	4	5	4	5	4	5	5	5	4	4	4	4	4	4	4	1	4
3	4	265	1	1	1	55	3	2	1	Y	1	5	5	5	5	5	5	5	5	5	5	5	5	5	5	4	5	4	5	5	4	5	5	5	4	5	5	5	4	4	4	4	5	4	4	4	4	1	4
3	4	290	1	1	2	55	3	2	1	Y	1	5	5	5	5	5	5	5	5	4	4	4	4	5	5	4	5	4	4	4	4	5	4	4	4	4	4	4	4	5	5	5	5	4	5	4	4	3	4
3	4	262	1	1	1	53	3	2	1	Y	#NULL!	5	5	4	4	4	5	5	5	5	4	5	4	5	4	4	4	3	4	3	4	4	4	4	4	4	4	3	4	4	4	4	4	4	4	4	4	4	4
3	4	266	1	1	1	52	4	2	1	Y	#NULL!	5	5	5	5	5	5	5	5	5	5	5	4	5	5	4	5	4	5	5	4	4	4	5	4	5	5	5	4	4	4	4	5	4	4	4	5	1	4
3	4	346	1	1	1	52	2	2	1	Y	1	5	5	5	4	5	4	4	4	5	5	4	5	5	5	5	5	4	4	4	4	4	4	3	3	4	5	4	4	4	4	3	4	4	5	4	3	4	4
3	4	261	1	1	1	51	3	2	1	Y	1	5	5	5	5	5	5	5	5	5	5	5	5	5	5	4	5	4	5	5	5	4	4	5	4	5	5	5	4	4	4	4	5	4	4	4	4	1	5
3	4	260	1	1	#NULL!	50	3	2	1	Y	1	5	5	5	5	5	5	5	5	5	5	5	5	1	5	5	5	5	5	5	5	5	5	5	5	5	5	5	5	5	5	5	5	5	5	5	5	5	5
3	4	264	1	1	1	50	3	2	1	Y	1	5	5	4	4	4	4	4	4	4	4	5	4	4	4	5	5	4	4	5	4	4	4	4	4	4	4	4	4	4	4	4	4	4	4	4	4	4	4
3	4	268	1	1	1	50	3	2	1	Y	1	5	5	5	5	5	5	5	5	5	4	4	4	5	5	4	5	4	5	5	4	4	4	5	4	5	5	5	4	4	4	4	5	4	4	4	4	2	4
3	4	282	1	1	#NULL!	50	3	2	1	Y	1	5	5	5	5	5	5	5	5	5	5	5	4	4	5	4	5	4	5	4	4	5	5	5	5	5	4	4	4	5	5	5	4	4	4	5	5	5	#NULL!
3	4	286	1	1	2	50	3	2	1	Y	#NULL!	4	5	3	5	4	4	4	5	4	3	4	4	4	5	5	5	4	5	4	3	4	5	5	4	5	4	5	5	4	5	5	5	3	3	4	5	5	5
3	4	219	1	1	1	#NULL!	2	3	1	Y	2	2	5	4	5	5	5	5	5	5	5	5	5	5	5	5	5	5	5	5	5	5	5	5	5	5	5	5	5	5	5	5	5	5	5	5	5	5	5
3	4	217	1	1	2	34	2	3	1	Y	2	3	5	5	5	5	5	5	5	5	5	5	5	5	5	5	5	5	5	5	5	5	5	5	5	5	5	5	5	5	5	5	5	5	5	5	5	5	5
3	4	220	1	1	1	33	2	3	1	Y	2	2	5	5	5	5	5	5	5	5	5	5	5	5	5	5	5	5	5	5	5	5	5	5	5	5	5	5	5	5	5	5	5	5	5	5	5	5	5
3	4	225	1	1	2	33	2	3	1	Y	2	1	5	5	5	4	4	5	5	5	4	5	4	4	4	5	4	5	5	4	4	4	5	5	5	5	5	5	5	5	5	5	5	5	5	5	5	5	5
3	4	232	1	1	1	33	1	3	1	Y	2	1	4	5	5	4	5	4	5	5	4	5	3	3	5	4	5	5	5	4	5	5	5	5	5	5	4	5	5	5	4	4	4	5	4	5	4	5	5
3	4	223	1	1	2	32	2	3	1	Y	2	2	5	5	5	5	5	5	5	5	5	5	5	5	5	5	5	5	5	5	5	5	5	5	5	5	5	5	5	5	5	5	5	5	5	5	2	2	4
3	4	229	1	1	1	32	1	3	1	Y	2	1	5	4	4	5	4	4	5	4	4	4	4	3	3	4	5	4	4	4	5	5	5	5	5	5	5	5	5	4	5	4	5	2	4	4	3	3	5
3	4	233	1	1	1	32	1	3	1	Y	2	1	5	5	5	5	5	5	5	5	5	5	5	5	5	5	5	5	5	5	5	5	5	5	5	5	5	5	5	5	5	5	5	5	5	5	5	5	5
3	4	226	1	1	#NULL!	30	1	3	1	Y	2	1	5	5	5	5	5	5	5	5	5	5	5	5	5	4	5	4	5	5	4	5	5	5	5	5	5	5	5	5	5	5	4	4	5	5	4	5	5
3	4	228	1	1	1	30	1	3	1	Y	1	1	5	5	4	4	4	4	5	5	4	3	2	3	4	4	4	4	5	4	4	5	5	5	5	5	5	5	5	4	4	3	4	4	4	4	4	4	4
3	4	230	1	1	#NULL!	30	1	3	1	Y	2	1	5	5	4	5	4	4	4	4	4	4	5	3	4	4	5	3	5	3	4	4	5	5	5	5	5	5	5	4	5	5	5	5	4	4	4	4	4
3	4	234	1	1	1	30	1	3	1	Y	2	1	5	5	4	4	5	5	5	4	4	4	5	5	5	4	5	4	5	5	4	5	5	5	5	5	5	5	5	5	5	5	5	5	5	5	4	5	5
3	4	227	1	1	1	29	1	3	1	Y	2	1	5	5	5	5	5	5	5	4	4	5	5	5	5	4	5	5	5	5	5	5	5	5	5	5	5	5	5	5	5	5	5	5	5	5	4	5	4
3	4	231	1	1	2	29	1	3	1	Y	2	1	5	5	4	5	4	4	5	5	4	4	5	4	4	4	4	4	4	5	5	4	5	5	4	5	4	5	4	5	4	4	5	5	4	5	4	4	5
3	4	235	1	1	1	26	1	3	1	Y	1	1	5	5	5	5	5	5	5	5	5	5	5	5	5	5	5	5	5	5	5	5	5	5	5	5	5	5	5	5	5	5	5	5	5	5	5	5	5
3	4	8	1	1	1	34	2	3	1	Y	3	3	5	5	4	5	5	5	5	4	4	5	4	5	5	4	5	4	5	5	4	4	4	5	4	4	4	4	4	5	4	5	4	4	4	4	3	3	3
3	4	16	1	1	1	34	3	3	1	Y	3	1	1	1	1	1	4	4	4	4	4	4	4	4	4	4	4	4	4	4	4	4	4	4	4	4	4	4	4	4	4	4	4	4	4	4	4	4	4
3	4	28	1	1	1	34	3	3	1	Y	3	1	5	5	5	5	5	4	5	5	4	5	4	4	5	5	5	4	5	4	4	5	4	5	4	4	4	4	4	4	4	4	4	4	5	5	3	4	3
3	4	40	1	1	1	34	4	3	1	Y	1	3	5	5	5	5	5	5	5	5	4	4	5	5	4	4	5	4	5	5	5	4	4	4	5	5	5	5	5	5	5	5	4	5	4	4	4	5	5
3	4	41	1	1	1	34	4	3	1	Y	3	1	5	5	5	5	5	5	5	5	5	5	5	5	5	5	5	5	5	5	5	5	5	5	5	5	5	5	5	5	5	5	5	5	5	5	5	5	5
3	4	45	1	1	2	34	4	3	1	Y	2	2	5	5	5	5	5	4	4	5	4	5	5	5	5	4	5	4	5	5	4	5	5	5	5	5	5	5	5	5	5	4	5	5	4	4	4	4	5
3	4	81	1	1	2	34	3	3	1	Y	2	3	5	5	5	5	5	4	5	5	4	4	4	4	4	4	4	4	5	4	4	4	4	5	4	4	4	4	4	4	4	4	4	4	4	4	3	3	3
3	4	109	1	1	1	34	2	3	1	Y	2	2	4	5	4	5	5	4	5	5	3	5	5	5	5	4	5	4	5	4	4	5	5	5	5	5	5	5	5	5	5	4	4	4	4	4	4	4	4
3	4	126	1	1	2	34	2	3	1	Y	3	1	4	4	4	4	4	4	4	4	4	3	3	3	4	4	5	5	5	3	4	4	4	4	4	4	4	4	4	5	5	5	4	4	4	4	4	4	4
3	4	127	1	1	2	34	2	3	1	Y	2	2	5	5	5	4	5	5	5	5	5	5	3	4	4	4	4	4	4	4	4	4	4	5	4	5	4	5	4	4	5	4	4	4	4	4	4	3	3
3	4	136	1	1	1	34	1	3	1	Y	2	2	5	5	5	3	5	5	5	5	5	5	3	4	5	5	4	4	5	4	4	5	5	5	5	4	4	4	5	4	5	3	4	4	4	5	5	4	4
3	4	153	1	1	1	34	2	3	1	Y	2	2	5	4	4	3	5	4	4	5	4	4	3	4	4	3	5	2	4	4	2	3	3	5	2	1	3	3	1	1	4	5	2	3	3	4	3	4	1
3	4	154	1	1	1	34	2	3	1	Y	2	2	4	4	4	4	4	4	4	4	4	4	4	4	4	4	5	5	5	4	4	5	4	4	4	4	4	4	4	4	4	4	4	4	4	4	4	4	4
3	4	156	1	1	1	34	2	3	1	Y	1	3	4	5	3	4	5	4	5	5	5	5	3	4	5	4	5	3	4	5	4	4	5	5	5	4	5	4	5	4	5	3	5	4	4	5	3	#NULL!	#NULL!
3	4	160	1	1	2	34	2	3	1	Y	1	3	5	4	4	4	4	4	4	4	4	4	4	3	3	5	5	3	5	4	4	5	5	5	5	5	5	5	5	5	5	5	5	5	4	4	5	3	4
3	4	44	1	1	2	33	4	3	1	Y	2	2	5	5	5	5	5	4	5	5	5	5	4	3	5	5	5	4	5	5	4	5	5	5	5	5	5	5	5	5	5	5	5	5	4	5	5	5	5
3	4	132	1	1	1	33	1	3	1	Y	2	2	5	5	4	5	5	5	5	5	5	5	4	5	5	5	5	5	5	5	5	5	5	5	5	5	5	4	5	5	5	5	5	5	5	5	4	4	4
3	4	138	1	1	1	33	1	3	1	Y	2	1	5	5	4	4	5	4	5	4	4	3	3	3	4	4	4	3	4	4	4	5	4	4	4	4	4	4	4	4	4	4	4	3	3	3	3	3	4
3	4	27	1	1	2	32	3	3	1	Y	3	1	3	3	3	3	3	3	3	3	3	3	3	3	3	4	4	4	4	4	4	4	4	4	4	4	4	4	4	4	4	4	4	4	4	4	4	4	4
3	4	32	1	1	1	32	4	3	1	Y	2	1	5	5	4	5	5	5	5	5	5	5	5	5	5	5	5	5	5	5	5	5	5	5	5	5	5	5	5	5	5	5	5	5	5	5	5	5	5
3	4	36	1	1	1	32	2	3	1	Y	2	1	4	4	4	4	5	4	5	4	4	4	5	5	5	5	5	5	5	5	4	5	5	5	5	5	5	5	5	5	5	5	5	5	4	5	4	4	3
3	4	37	1	1	1	32	4	3	1	Y	2	2	5	5	4	4	5	4	4	5	4	4	4	4	5	4	5	4	5	5	5	5	5	5	4	5	5	5	4	5	5	5	4	5	5	5	5	5	4
3	4	38	1	1	1	32	4	3	1	Y	2	1	5	5	5	5	5	5	5	5	5	5	5	5	5	5	5	5	5	5	5	5	5	5	5	5	5	5	5	5	5	5	5	5	5	5	5	5	5
3	4	39	1	1	1	32	4	3	1	Y	2	2	4	4	4	4	4	5	5	5	5	4	4	4	4	4	4	4	4	4	4	5	5	5	5	5	5	5	5	5	4	4	5	5	4	5	5	5	5
3	4	51	1	1	1	32	2	3	1	Y	2	1	5	5	5	5	5	5	5	5	5	5	5	5	5	5	5	5	5	5	5	5	5	5	5	5	5	5	5	5	5	5	5	5	5	5	5	5	5
3	4	83	1	1	1	32	3	3	1	Y	2	1	5	5	5	4	5	4	4	5	5	4	4	4	4	5	4	4	5	4	4	5	5	5	5	4	4	4	5	4	5	3	4	4	4	5	5	4	4
3	4	129	1	1	1	32	2	3	1	Y	1	2	5	4	4	4	4	5	5	4	4	5	3	3	4	4	5	4	5	4	4	4	4	4	4	4	4	4	4	4	4	4	4	4	3	3	3	3	3
3	4	147	1	1	1	32	1	3	1	Y	1	2	5	5	5	5	5	4	4	4	3	3	4	3	5	4	5	5	5	3	4	4	4	4	4	4	4	4	4	5	4	5	4	4	4	4	4	4	4
3	4	123	1	1	1	31	2	3	1	Y	1	2	5	4	4	3	2	4	5	2	2	4	2	2	5	4	5	3	5	#NULL!	4	5	5	5	5	4	3	3	#NULL!	5	5	3	3	3	5	4	#NULL!	3	1
3	4	124	1	1	1	31	2	3	1	Y	2	3	5	5	5	5	5	5	4	4	4	5	4	5	5	5	5	4	5	5	4	5	5	5	5	5	5	5	5	5	5	5	4	4	5	5	4	5	4
3	4	130	1	1	2	31	2	3	1	Y	1	2	5	4	5	4	4	5	5	5	4	4	3	4	5	4	5	4	5	5	3	5	5	5	4	5	5	5	5	5	5	4	5	5	4	4	4	5	5
3	4	131	1	1	2	31	1	3	1	Y	2	2	4	4	4	4	5	5	4	5	5	5	4	3	4	4	5	4	5	4	4	4	4	5	5	5	4	4	5	5	5	4	4	4	4	4	3	3	3
3	4	137	1	1	1	31	1	3	1	Y	1	2	5	5	5	5	5	5	5	5	5	5	5	5	5	5	5	5	5	5	5	5	5	5	5	5	5	5	5	5	5	5	5	5	5	5	5	5	5
3	4	141	1	1	2	31	1	3	1	Y	2	1	5	5	5	5	5	5	4	5	5	4	4	4	5	5	5	4	5	5	5	5	5	5	4	5	5	5	5	5	5	5	5	4	4	5	5	4	4
3	4	142	1	1	2	31	1	3	1	Y	2	1	5	4	4	4	4	4	5	5	4	5	4	5	5	5	5	5	5	5	5	5	5	5	5	5	4	5	5	4	5	5	5	4	4	5	3	2	2
3	4	150	1	1	1	31	1	3	1	Y	1	2	4	4	4	4	4	4	4	4	4	4	4	4	4	4	4	4	4	4	4	4	4	4	4	4	5	5	4	4	4	4	4	4	4	4	4	4	4
3	4	184	1	1	2	31	1	3	1	Y	1	1	5	5	5	5	5	5	5	5	5	5	5	5	5	5	5	5	5	5	5	5	5	5	5	5	5	5	5	5	5	5	5	5	4	5	4	4	4
3	4	48	1	1	2	30	4	3	1	Y	2	1	5	5	5	4	4	4	4	4	4	4	4	4	5	4	5	5	5	4	4	5	5	5	5	5	5	5	5	5	5	5	5	5	4	4	3	3	3
3	4	52	1	1	2	30	1	3	1	Y	2	2	4	4	5	4	5	4	4	4	4	5	2	3	3	4	4	4	4	4	4	4	4	5	5	5	5	4	4	4	4	5	4	4	4	4	4	4	4
3	4	53	1	1	2	30	1	3	1	Y	2	1	5	5	5	5	5	5	5	5	5	5	5	5	5	5	5	5	5	5	5	5	5	5	5	5	5	5	5	5	5	5	5	5	5	5	5	5	5
3	4	59	1	1	2	30	1	3	1	Y	2	1	5	5	5	5	5	5	5	5	5	5	5	5	5	4	4	4	4	4	4	5	5	5	5	5	5	5	5	5	5	5	5	5	3	3	4	4	4
3	4	60	1	1	2	30	1	3	1	Y	2	1	5	5	5	5	5	5	5	5	5	5	4	4	5	5	5	5	5	5	5	5	5	5	5	5	5	5	5	5	5	5	5	5	5	5	5	5	5
3	4	133	1	1	2	30	1	3	1	Y	2	1	5	5	5	4	5	5	5	4	4	5	4	5	5	4	5	4	5	5	4	5	4	5	5	5	4	4	5	5	5	5	4	4	5	5	4	3	3
3	4	178	1	1	1	30	1	3	1	Y	1	1	5	5	5	5	5	5	5	5	5	5	5	5	5	4	4	4	5	5	5	5	5	5	5	5	5	5	5	5	5	5	5	5	5	5	5	5	4
3	4	180	1	1	1	30	1	3	1	Y	1	2	5	5	5	5	5	5	5	5	5	5	5	5	5	5	5	5	5	5	5	5	5	5	5	5	5	5	5	5	5	5	5	5	5	5	5	5	4
3	4	181	1	1	2	30	1	3	1	Y	1	1	5	5	5	5	5	5	5	5	5	5	5	5	5	5	5	5	5	5	5	5	5	5	5	5	5	5	5	5	5	5	5	5	4	5	4	4	4
3	4	182	1	1	1	30	1	3	1	Y	2	2	4	4	4	5	5	3	4	4	4	4	5	5	5	4	4	4	5	5	5	5	5	5	5	5	5	5	5	5	5	5	5	4	4	4	4	4	4
3	4	47	1	1	2	29	4	3	1	Y	2	1	5	5	5	5	5	5	5	5	5	5	5	5	5	5	5	5	5	5	5	5	5	5	5	5	5	5	5	5	5	5	5	5	5	5	5	5	5
3	4	54	1	1	2	29	1	3	1	Y	#NULL!	#NULL!	5	5	5	5	5	5	5	4	4	5	4	4	4	5	5	4	5	5	4	5	4	5	4	4	4	4	4	5	5	3	4	4	4	4	4	4	4
3	4	56	1	1	1	29	1	3	1	Y	2	1	5	5	5	5	5	5	5	5	5	5	5	5	5	5	5	5	5	5	5	5	5	5	5	5	5	5	5	5	5	5	5	5	5	5	5	5	5
3	4	143	1	1	2	29	1	3	1	Y	1	2	5	5	4	4	5	5	5	4	4	5	4	4	4	5	5	5	5	5	5	4	4	5	5	4	5	5	5	5	5	5	5	4	5	5	5	5	5
3	4	145	1	1	1	29	1	3	1	Y	2	1	5	5	5	4	5	5	5	5	5	5	5	5	5	4	5	5	5	5	4	5	5	5	5	5	5	3	5	5	5	5	5	5	4	5	5	5	5
3	4	146	1	1	1	29	1	3	1	Y	2	1	5	5	5	5	5	5	5	5	5	5	5	5	5	5	5	5	5	5	5	5	5	5	5	5	5	5	5	5	5	5	5	5	5	5	5	5	5
3	4	179	1	1	1	29	1	3	1	Y	2	1	5	5	5	5	5	5	5	5	5	5	5	5	5	5	5	5	5	5	5	5	5	5	5	5	5	5	5	5	5	5	5	5	5	5	5	5	3
3	4	183	1	1	1	29	1	3	1	Y	1	2	5	5	5	5	5	4	4	4	4	4	4	5	5	4	5	5	5	5	4	4	5	5	5	4	4	4	4	4	4	4	4	4	4	4	4	5	4
3	4	55	1	1	1	28	1	3	1	Y	1	1	5	5	5	5	5	5	5	5	5	5	3	4	4	4	5	4	5	5	4	4	4	4	4	4	4	4	4	4	4	4	4	4	5	4	4	4	4
3	4	134	1	1	2	28	1	3	1	Y	2	1	5	5	5	4	5	4	5	5	5	5	4	5	5	5	5	5	5	5	4	5	5	5	5	5	5	5	5	5	5	5	5	5	5	5	4	4	4
3	4	135	1	1	2	28	1	3	1	Y	2	1	5	5	5	5	5	5	5	5	5	5	5	5	5	5	5	5	5	5	5	5	5	5	5	5	5	5	5	5	5	5	5	5	5	5	5	5	5
3	4	140	1	1	1	28	1	3	1	Y	2	1	5	5	5	5	5	5	5	5	5	4	4	5	5	4	5	4	5	5	4	5	5	5	5	5	5	5	5	5	5	4	5	4	5	5	4	4	4
3	4	144	1	1	2	28	1	3	1	Y	2	1	5	5	5	4	5	5	5	5	5	4	5	5	5	5	5	4	5	5	4	5	5	5	5	5	4	5	5	5	5	5	5	5	5	5	5	5	5
3	4	177	1	1	2	28	1	3	1	Y	1	1	5	5	5	5	4	5	5	5	5	5	4	4	4	5	5	4	5	5	4	4	4	5	5	5	4	4	4	5	5	5	4	4	5	5	4	4	4
3	4	57	1	1	1	27	1	3	1	Y	2	1	5	5	3	3	5	5	5	4	4	5	#NULL!	3	4	4	5	4	4	4	4	5	5	5	5	5	5	4	4	5	5	5	5	4	5	5	#NULL!	3	#NULL!
3	4	148	1	1	1	27	1	3	1	Y	2	1	5	4	5	5	5	5	4	4	5	4	4	5	5	4	5	4	5	4	4	5	5	5	5	5	5	5	5	5	5	5	5	5	4	5	4	4	4
3	4	58	1	1	1	26	1	3	1	Y	2	1	5	5	4	3	5	5	5	4	4	5	#NULL!	3	4	4	5	4	4	4	4	5	5	5	5	5	5	4	4	#NULL!	#NULL!	#NULL!	#NULL!	4	5	5	#NULL!	5	#NULL!
3	4	176	1	1	2	26	1	3	1	Y	2	1	5	5	5	5	5	5	5	5	5	5	5	5	5	5	5	5	5	5	5	5	5	5	5	5	5	4	5	5	5	5	5	5	5	5	4	5	3
3	4	185	1	1	1	24	1	3	1	Y	1	1	4	5	4	4	4	4	4	4	4	4	4	4	4	4	5	4	4	4	4	4	4	4	4	4	4	4	4	4	4	5	4	4	4	4	4	4	4
3	4	204	1	1	1	49	4	3	1	Y	2	5	5	5	5	5	5	5	5	5	5	5	5	5	5	5	5	5	5	5	5	5	5	5	5	5	5	5	5	5	5	5	5	5	5	5	5	5	5
3	4	202	1	1	#NULL!	47	4	3	1	Y	2	5	4	5	5	4	4	4	5	5	4	5	5	4	4	5	5	4	4	5	4	4	5	5	4	5	5	5	4	5	5	4	5	5	4	5	5	5	5
3	4	203	1	1	#NULL!	47	4	3	1	Y	2	5	5	5	5	5	5	5	5	5	5	5	5	5	5	5	5	5	5	5	5	5	5	5	5	5	5	5	5	5	5	5	5	5	5	5	5	5	5
3	4	205	1	1	2	47	4	3	1	Y	1	5	4	4	4	3	4	3	4	4	4	3	3	3	4	2	4	3	4	3	3	4	4	4	3	4	3	3	4	4	4	3	3	3	4	5	#NULL!	#NULL!	#NULL!
3	4	206	1	1	1	47	3	3	1	Y	3	5	5	5	5	4	5	4	5	5	4	3	3	3	4	4	5	4	4	5	4	5	4	5	5	5	5	5	5	5	5	4	5	4	4	5	4	4	4
3	4	211	1	1	1	47	3	3	1	Y	2	4	5	5	5	5	5	5	5	5	5	5	5	5	5	5	5	5	5	5	5	5	5	5	5	5	5	5	5	5	5	5	5	5	5	5	5	5	5
3	4	212	1	1	#NULL!	47	3	3	1	Y	1	5	4	5	4	4	5	4	4	4	5	4	5	4	5	4	5	4	4	4	5	5	5	4	4	5	5	4	5	4	4	5	5	4	4	5	4	5	4
3	4	210	1	1	1	46	3	3	1	Y	1	4	5	5	5	5	5	5	5	5	5	5	5	5	5	4	5	4	5	5	4	5	5	5	5	5	5	5	5	5	5	5	5	5	5	5	4	5	5
3	4	214	1	1	2	46	3	3	1	Y	2	5	5	5	5	5	5	5	5	5	5	5	5	5	5	5	5	5	5	5	5	5	5	5	5	5	5	5	5	5	5	5	5	5	5	5	5	5	5
3	4	222	1	1	2	46	2	3	1	Y	3	5	5	5	5	5	5	5	5	5	5	5	4	5	5	5	5	5	5	5	5	5	5	5	5	5	5	5	5	5	5	5	5	5	5	5	5	5	5
3	4	207	1	1	1	45	3	3	1	Y	3	4	5	5	5	5	5	5	5	5	5	5	5	5	5	5	5	5	5	5	5	5	5	5	5	5	5	5	5	5	5	5	5	5	5	5	5	5	5
3	4	221	1	1	1	45	2	3	1	Y	1	5	5	4	4	5	4	4	4	5	4	5	3	3	3	4	5	4	5	4	5	5	5	5	5	5	5	4	5	5	5	4	4	3	4	4	3	4	5
3	4	209	1	1	1	44	3	3	1	Y	1	3	5	5	5	5	5	5	5	5	5	5	5	5	5	5	5	5	5	5	5	5	5	5	5	5	5	5	5	5	5	5	5	5	5	4	5	5	5
3	4	201	1	1	2	43	4	3	1	Y	2	5	5	4	4	4	4	4	4	4	4	4	4	3	3	3	4	4	4	4	4	4	5	5	4	4	5	4	4	4	5	4	4	4	5	5	4	4	4
3	4	215	1	1	1	40	4	3	1	Y	1	4	5	5	5	5	5	5	5	5	5	5	5	5	5	5	5	5	5	5	5	5	5	5	5	5	5	5	5	5	5	5	5	5	5	5	5	5	5
3	4	213	1	1	#NULL!	38	3	3	1	Y	1	3	5	4	4	4	5	5	4	4	4	4	3	1	4	4	5	3	5	4	3	5	5	5	5	5	5	4	5	5	5	5	4	4	5	5	3	4	4
3	4	218	1	1	1	36	2	3	1	Y	1	3	5	4	5	4	5	4	4	4	4	4	4	4	4	4	5	4	5	4	4	5	4	4	4	4	4	4	4	4	4	4	4	4	4	4	4	4	4
3	4	1	1	1	1	49	4	3	1	Y	3	5	5	5	5	4	5	5	5	5	5	4	5	5	5	4	4	4	5	5	5	4	5	5	5	4	5	5	5	5	4	5	5	4	4	4	4	5	5
3	4	158	1	1	2	49	2	3	1	Y	1	5	4	4	4	4	4	4	4	4	4	4	4	4	4	4	4	4	4	4	4	4	4	4	4	4	4	4	4	4	4	4	4	4	4	4	4	4	4
3	4	162	1	1	2	49	3	3	1	Y	1	5	4	5	4	4	5	4	5	4	4	4	4	3	4	4	4	4	4	4	4	4	4	4	3	3	3	3	3	4	4	3	4	3	4	4	3	3	3
3	4	165	1	1	2	49	3	3	1	Y	1	5	5	5	5	5	5	5	5	5	5	5	5	5	5	5	5	4	5	5	5	5	5	5	5	5	5	5	5	5	5	5	5	4	4	4	4	5	5
3	4	171	1	1	1	49	4	3	1	Y	1	5	4	5	5	5	5	5	5	5	5	#NULL!	4	3	4	5	4	4	5	4	4	5	5	5	5	5	5	5	5	5	5	5	5	5	5	5	5	5	5
3	4	2	1	1	1	48	4	3	1	Y	2	5	5	5	5	4	5	5	5	4	4	5	5	4	4	4	5	5	4	5	4	5	4	5	5	4	5	4	5	4	5	4	5	5	4	4	3	5	4
3	4	99	1	1	2	48	4	3	1	Y	1	5	5	5	5	5	5	5	5	5	5	5	2	4	5	4	5	4	5	4	4	5	5	5	5	5	5	4	5	5	5	2	5	4	4	4	5	4	4
3	4	101	1	1	1	48	4	3	1	N	1	5	5	5	5	5	5	5	5	5	5	5	5	5	5	4	5	4	5	5	4	4	4	5	4	5	4	4	4	4	5	4	4	4	4	5	4	3	3
3	4	163	1	1	2	48	3	3	1	Y	1	5	5	5	4	4	5	4	5	4	4	4	3	2	4	4	5	4	5	4	4	5	4	5	5	5	4	5	5	5	5	4	5	3	4	5	#NULL!	#NULL!	#NULL!
3	4	11	1	1	1	47	4	3	1	Y	2	5	5	5	5	5	5	5	4	5	4	4	5	5	5	5	5	5	5	5	5	5	5	5	5	5	5	5	5	5	5	5	5	5	5	5	5	5	5
3	4	90	1	1	1	47	4	3	1	Y	1	5	5	5	5	5	5	4	5	4	4	4	3	4	5	3	4	4	5	5	4	4	3	5	5	5	4	4	5	5	5	5	5	5	4	3	3	3	5
3	4	102	1	1	1	47	4	3	1	Y	3	4	4	4	4	4	4	4	4	4	4	4	4	4	4	4	4	4	4	4	4	5	5	5	5	5	5	5	5	5	5	5	5	5	5	5	5	5	5
3	4	161	1	1	1	47	4	3	1	Y	1	5	5	4	4	4	4	4	3	4	3	4	4	4	4	4	4	5	5	4	4	5	4	4	4	5	5	4	5	4	5	4	4	4	4	4	4	4	4
3	4	173	1	1	2	47	3	3	1	Y	2	5	5	5	5	5	5	5	5	5	5	5	5	5	5	5	5	5	5	5	5	5	5	5	5	5	5	5	5	5	5	5	5	5	4	4	4	4	4
3	4	17	1	1	2	46	4	3	1	Y	2	5	5	4	4	5	5	4	5	5	5	5	4	4	5	4	5	5	5	5	4	5	5	4	5	5	4	5	5	4	5	5	4	5	4	5	4	5	5
3	4	26	1	1	1	46	4	3	1	Y	1	5	4	4	4	4	4	4	4	4	4	4	4	4	4	4	4	4	4	4	4	4	4	4	4	4	4	4	4	4	4	4	4	4	3	3	3	3	3
3	4	172	1	1	1	46	4	3	1	Y	1	5	4	4	4	4	4	4	4	4	4	4	4	4	4	4	4	4	4	4	4	4	4	4	4	4	4	4	4	4	4	4	4	4	4	4	4	4	4
3	4	106	1	1	1	45	4	3	1	Y	3	5	5	5	5	5	5	5	5	5	5	5	5	5	5	5	5	4	5	5	5	5	5	5	5	5	5	5	5	5	5	4	4	#NULL!	4	5	4	4	4
3	4	170	1	1	1	44	3	3	1	Y	2	5	5	5	5	5	5	5	5	5	5	5	5	5	5	5	5	5	5	5	5	5	5	5	5	5	5	5	5	5	5	5	5	5	5	5	5	5	5
3	4	4	1	1	1	43	3	3	1	Y	3	5	5	5	5	5	5	5	5	5	5	5	5	5	5	5	5	5	5	5	5	5	5	5	5	5	5	5	5	5	5	5	5	5	5	5	5	5	5
3	4	19	1	1	1	43	4	3	1	Y	3	5	5	5	5	5	5	5	5	5	5	5	5	5	5	5	5	5	5	5	5	5	5	5	5	5	5	5	5	5	5	5	5	5	5	4	5	4	5
3	4	22	1	1	1	43	3	3	1	Y	3	3	5	5	4	4	4	5	5	5	5	4	4	5	5	4	5	4	5	5	4	4	5	5	4	5	4	5	4	4	4	5	5	4	4	5	5	4	4
3	4	29	1	1	1	43	3	3	1	Y	3	5	4	4	4	4	4	4	4	4	4	4	4	4	4	4	4	4	4	4	4	4	4	4	4	4	4	4	4	4	4	4	4	4	4	4	4	4	4
3	4	97	1	1	1	43	3	3	1	Y	2	4	5	5	4	4	4	3	4	4	3	4	3	4	4	4	4	2	3	3	2	1	1	4	2	3	2	1	1	3	4	4	2	1	4	3	1	3	1
3	4	164	1	1	1	43	3	3	1	Y	1	4	5	5	4	4	4	4	4	4	4	5	3	3	3	4	5	4	4	4	4	5	3	4	4	4	4	4	4	4	5	4	4	4	4	4	3	4	4
3	4	9	1	1	1	42	4	3	1	Y	2	5	5	5	5	5	5	4	5	5	5	4	4	4	4	4	5	4	5	5	4	5	5	5	5	5	5	5	5	5	5	5	5	5	5	5	5	4	4
3	4	31	1	1	2	42	4	3	1	Y	3	5	4	4	4	5	5	5	4	5	5	5	4	5	5	4	4	5	5	5	5	4	4	5	5	4	4	5	5	5	4	5	5	4	4	4	4	4	5
3	4	91	1	1	1	42	3	3	1	Y	2	4	5	5	5	5	5	5	5	5	5	5	4	4	5	4	5	4	5	5	5	5	5	5	5	5	5	5	5	5	5	5	5	4	4	5	4	5	4
3	4	107	1	1	1	42	4	3	1	Y	2	4	4	5	5	4	5	4	4	4	4	3	3	2	4	4	5	4	4	4	4	5	4	5	4	4	5	4	4	4	4	4	3	3	4	4	3	2	4
3	4	5	1	1	1	41	3	3	1	Y	3	4	5	5	5	5	5	5	5	5	5	5	5	5	5	5	5	5	5	5	5	5	5	5	5	5	5	5	5	5	5	5	5	5	4	5	5	5	5
3	4	104	1	1	1	41	3	3	1	Y	2	4	5	5	5	4	5	5	5	4	4	4	3	3	3	5	5	5	5	5	5	5	5	5	5	5	4	3	3	5	5	5	4	4	4	5	#NULL!	#NULL!	#NULL!
3	4	6	1	1	1	40	3	3	1	Y	2	4	5	4	5	4	5	5	5	5	5	5	4	3	4	3	5	2	5	5	3	3	3	5	3	3	3	3	3	3	5	5	5	3	3	4	4	4	4
3	4	7	1	1	2	40	3	3	1	Y	3	4	5	5	5	4	5	5	5	5	5	5	5	5	5	5	5	5	5	5	5	5	5	5	5	5	5	5	5	5	5	5	5	5	5	5	5	5	5
3	4	18	1	1	1	40	3	3	1	Y	3	4	5	5	5	4	5	5	5	5	5	5	4	4	3	4	5	4	4	4	4	5	5	5	5	5	5	4	4	4	5	4	4	4	4	4	5	5	5
3	4	21	1	1	1	40	4	3	1	Y	3	4	4	4	5	5	5	4	5	5	4	5	5	5	4	4	4	5	5	5	4	5	5	4	5	5	5	4	5	5	5	4	5	5	4	4	5	5	5
3	4	24	1	1	2	40	3	3	1	Y	1	2	5	5	4	4	4	5	3	4	4	4	3	3	4	4	5	4	4	4	4	4	4	5	4	5	5	5	4	4	5	5	4	5	4	5	4	4	4
3	4	30	1	1	1	40	3	3	1	Y	2	4	5	5	5	4	5	5	#NULL!	#NULL!	5	#NULL!	#NULL!	5	#NULL!	4	4	5	5	5	5	4	5	5	5	4	5	5	4	5	5	4	5	5	4	4	4	5	5
3	4	33	1	1	2	40	3	3	1	Y	2	3	4	5	5	4	4	4	4	5	5	4	3	3	3	4	4	4	4	4	3	4	4	4	4	4	3	3	3	4	4	4	3	3	3	4	3	3	3
3	4	35	1	1	1	40	3	3	1	Y	2	3	5	5	5	5	5	5	5	4	5	5	4	4	4	4	5	4	5	5	5	5	4	4	4	4	4	4	4	4	4	4	5	4	5	5	5	4	3
3	4	89	1	1	2	40	3	3	1	Y	2	2	5	5	5	5	4	5	4	4	5	4	3	4	5	3	4	3	3	4	4	3	3	4	4	5	5	5	4	4	5	3	3	4	4	4	3	3	4
3	4	98	1	1	2	40	3	3	1	Y	2	4	5	5	5	5	5	5	5	5	5	5	5	5	5	4	4	4	4	4	4	5	5	5	5	4	5	5	4	5	5	5	5	5	5	5	5	4	5
3	4	105	1	1	1	40	3	3	1	Y	2	4	4	5	5	4	5	5	5	5	5	5	4	4	4	4	5	5	4	4	4	5	5	5	5	5	5	4	5	5	5	5	5	4	4	4	4	4	4
3	4	168	1	1	1	40	2	3	1	Y	1	4	5	5	4	5	5	5	5	5	5	5	3	5	5	5	5	4	5	5	4	4	5	5	5	5	5	5	5	5	5	5	5	5	5	5	5	5	5
3	4	88	1	1	1	39	3	3	1	Y	2	4	5	4	4	4	4	4	4	4	4	4	3	4	4	3	5	4	4	4	4	5	5	5	5	5	4	4	4	5	5	5	4	4	4	4	3	3	3
3	4	95	1	1	2	39	3	3	1	Y	2	3	4	4	3	4	5	3	4	4	4	4	2	4	4	5	4	2	3	4	1	3	2	4	3	2	1	2	1	5	4	5	4	3	3	3	1	4	1
3	4	159	1	1	1	39	2	3	1	Y	1	3	4	4	4	4	4	4	4	4	4	4	4	4	4	5	5	5	5	5	5	5	5	5	5	5	5	5	5	5	5	5	5	5	4	4	5	4	4
3	4	167	1	1	1	39	3	3	1	Y	2	3	5	5	5	5	5	5	5	5	5	5	5	5	5	5	5	5	5	5	5	5	5	5	5	5	5	5	5	5	5	5	5	5	5	5	5	5	5
3	4	34	1	1	1	38	2	3	1	Y	2	4	5	5	5	5	5	4	5	5	5	5	5	5	5	5	5	5	5	4	5	5	5	5	5	5	5	5	5	5	5	5	5	5	5	5	5	5	5
3	4	84	1	1	1	38	3	3	1	Y	2	3	4	4	4	5	5	5	5	5	5	5	2	5	4	5	5	4	5	4	4	4	4	5	5	5	4	4	4	5	5	5	4	4	4	4	2	4	4
3	4	93	1	1	1	38	3	3	1	Y	3	2	5	5	5	5	5	5	5	5	5	5	5	5	5	5	5	5	5	5	5	5	5	5	5	5	5	5	5	5	5	5	5	5	5	5	5	5	5
3	4	96	1	1	1	38	3	3	1	Y	2	3	4	4	3	3	5	3	4	4	4	4	3	4	4	3	4	2	4	4	2	3	1	5	3	2	2	3	1	5	4	4	2	2	3	4	2	4	1
3	4	42	1	1	2	37	4	3	1	Y	2	2	5	5	5	5	5	5	5	5	5	5	5	5	5	5	5	5	5	5	5	5	5	5	5	5	5	5	5	5	5	5	5	5	5	5	5	5	5
3	4	46	1	1	2	37	4	3	1	Y	2	3	4	5	5	5	5	4	4	5	4	4	3	4	5	3	3	2	3	2	4	4	#NULL!	5	4	3	4	2	#NULL!	5	4	#NULL!	#NULL!	#NULL!	3	4	#NULL!	#NULL!	#NULL!
3	4	49	1	1	1	37	4	3	1	Y	2	3	5	5	5	5	5	5	5	5	4	5	4	4	4	5	5	4	5	4	4	4	4	5	4	5	4	5	4	5	5	5	5	4	5	5	4	4	4
3	4	82	1	1	1	37	3	3	1	Y	2	3	5	5	5	5	5	5	5	5	5	5	5	5	5	5	5	5	5	5	5	5	5	5	5	5	5	5	5	5	5	5	5	5	5	5	5	5	5
3	4	85	1	1	2	37	3	3	1	Y	2	3	5	5	5	4	5	4	5	4	4	5	4	5	5	4	5	4	5	5	4	4	4	5	5	5	4	4	5	4	4	4	4	4	5	5	4	3	3
3	4	86	1	1	1	37	3	3	1	Y	2	3	5	5	5	5	5	5	5	5	5	5	5	5	5	5	5	5	5	5	5	5	5	5	5	5	5	5	5	5	5	5	5	5	5	5	5	5	5
3	4	92	1	1	1	37	4	3	1	Y	1	4	5	4	4	4	4	4	4	4	4	4	4	4	4	4	4	4	4	4	4	5	5	5	5	5	4	4	5	5	4	5	4	5	4	4	3	5	5
3	4	103	1	1	1	37	2	3	1	Y	2	3	5	5	5	5	5	5	5	5	5	5	3	5	5	4	3	3	3	3	4	5	5	5	5	5	5	4	5	5	5	5	5	5	4	5	5	4	5
3	4	110	1	1	2	37	2	3	1	Y	2	3	5	5	5	4	5	4	5	4	4	5	4	5	5	4	5	4	5	5	4	4	4	5	5	5	4	4	5	5	5	5	4	4	5	5	4	3	3
3	4	152	1	1	2	37	2	3	1	Y	2	2	4	4	4	3	3	3	2	4	4	5	3	4	4	3	5	4	4	3	2	5	5	5	4	4	3	3	5	4	4	4	4	3	3	4	3	4	3
3	4	25	1	1	2	36	3	3	1	Y	2	3	4	3	3	3	3	3	3	4	3	2	2	2	5	2	3	3	5	5	4	5	5	5	5	5	5	5	5	5	5	4	4	4	4	4	3	3	2
3	4	50	1	1	1	36	1	3	1	Y	3	3	5	5	5	5	5	5	5	5	5	5	5	5	5	5	5	5	5	5	5	5	5	5	5	5	5	5	5	5	5	5	5	5	5	5	5	5	5
3	4	125	1	1	1	36	2	3	1	Y	2	2	4	4	5	5	4	4	4	4	4	3	4	4	5	3	5	4	5	4	4	5	4	5	4	5	5	3	3	5	5	4	5	5	5	4	4	2	3
3	4	139	1	1	1	36	1	3	1	Y	1	2	5	4	5	4	4	4	4	5	4	5	3	5	5	4	5	4	5	5	4	5	5	5	5	5	4	4	5	5	5	5	4	4	5	4	4	4	4
3	4	149	1	1	1	36	1	3	1	Y	2	1	5	4	5	5	5	5	4	4	5	4	4	5	5	4	5	4	5	4	4	5	5	5	5	5	5	5	5	5	5	5	5	5	4	5	4	4	4
3	4	151	1	1	1	36	2	3	1	Y	1	2	4	5	3	4	5	4	5	3	2	5	1	1	4	3	3	2	4	3	3	4	3	4	2	5	3	3	3	3	3	3	3	3	2	3	4	4	5
3	4	157	1	1	1	36	4	3	1	Y	1	2	5	5	5	5	5	5	5	5	5	5	5	5	5	4	5	4	5	4	4	5	4	4	4	5	4	4	5	4	5	4	5	5	4	4	4	4	5
3	4	15	1	1	1	35	4	3	1	Y	2	2	5	5	5	5	4	5	5	4	4	5	4	5	5	5	5	5	5	5	5	5	5	5	5	5	5	5	5	5	5	4	5	5	5	5	5	5	4
3	4	43	1	1	1	35	4	3	1	Y	2	#NULL!	5	5	5	5	5	5	5	5	5	5	5	5	5	5	4	5	5	4	5	4	4	5	5	4	4	5	5	5	4	4	5	5	5	5	5	4	4
3	4	122	1	1	1	35	2	3	1	Y	1	2	5	4	4	4	4	4	4	4	4	4	3	4	4	4	5	4	4	4	4	4	4	5	5	4	4	4	5	4	5	4	4	4	4	4	4	4	4
3	4	128	1	1	1	35	2	3	1	Y	2	3	5	4	5	5	4	4	5	4	4	4	4	#NULL!	5	4	4	4	5	5	4	5	5	5	5	5	5	5	5	5	5	#NULL!	5	5	4	4	3	4	4
3	4	155	1	1	2	35	2	3	1	Y	1	3	5	5	5	5	5	5	5	5	5	5	5	4	5	5	5	4	5	4	4	5	5	5	5	5	5	5	5	5	5	4	5	5	4	5	4	4	4
3	4	224	1	1	2	56	2	3	1	Y	#NULL!	5	5	5	5	5	5	5	5	5	5	5	5	5	5	5	5	5	5	5	5	5	5	5	5	5	5	5	5	5	5	5	5	5	5	5	5	5	5
3	4	216	1	1	1	50	1	3	1	Y	1	2	5	5	5	5	5	5	5	5	5	5	5	5	5	5	5	5	5	5	5	5	5	5	5	5	5	5	5	5	5	5	5	5	5	5	5	5	5
3	4	166	1	1	2	58	4	3	1	Y	1	5	4	4	4	4	5	5	5	5	5	4	4	4	4	5	5	5	5	5	4	4	5	5	5	5	4	4	4	4	4	4	4	4	4	4	4	4	4
3	4	3	1	1	2	57	4	3	1	Y	1	5	4	4	4	4	4	4	4	4	4	4	4	3	4	4	4	4	4	4	4	4	4	4	4	4	4	4	4	4	4	4	4	4	4	4	3	4	3
3	4	23	1	1	1	57	3	3	1	Y	1	5	5	4	5	3	5	5	5	5	5	4	5	4	5	4	4	4	5	5	5	5	5	5	5	5	5	4	4	5	5	4	5	4	4	4	4	4	4
3	4	10	1	1	1	56	4	3	1	Y	1	5	5	5	5	5	5	5	5	5	5	5	4	4	5	5	5	5	5	5	5	5	5	5	5	5	5	5	5	5	5	4	5	5	5	5	4	4	4
3	4	20	1	1	1	56	4	3	1	Y	1	5	4	5	5	5	5	4	5	5	4	4	4	5	5	5	5	5	5	5	5	5	5	5	5	4	5	5	5	5	5	5	5	5	5	5	5	5	5
3	4	94	1	1	2	56	4	3	1	Y	2	5	5	5	5	5	5	5	5	5	5	5	5	5	5	5	5	5	5	5	5	5	5	5	5	5	5	5	5	5	5	5	5	5	5	5	5	5	5
3	4	12	1	1	1	55	4	3	1	Y	3	5	5	5	5	5	5	5	5	5	5	5	5	5	5	5	5	5	5	5	5	5	5	5	5	5	5	5	5	5	5	5	5	5	5	5	5	5	5
3	4	14	1	1	1	55	4	3	1	Y	2	5	4	4	5	5	5	5	5	4	5	5	5	4	5	4	4	5	5	5	4	5	5	4	5	5	5	5	5	4	5	5	5	4	4	4	5	5	5
3	4	100	1	1	1	55	4	3	1	Y	1	5	5	5	5	4	4	4	4	5	4	4	4	4	4	4	4	3	4	4	4	4	4	4	4	4	4	4	4	4	4	4	4	4	4	4	4	4	4
3	4	175	1	1	2	55	3	3	1	Y	1	5	4	5	5	3	4	4	5	4	4	4	4	3	4	4	4	3	4	4	3	4	4	4	4	4	4	4	4	4	4	3	4	3	3	4	4	3	2
3	4	174	1	1	1	53	4	3	1	Y	1	5	5	5	5	5	5	5	5	5	5	5	5	5	5	5	5	5	5	5	5	5	5	5	5	5	5	5	5	5	5	5	5	5	5	5	5	5	5
3	4	108	1	1	1	52	4	3	1	Y	1	5	5	5	5	5	5	5	5	5	5	5	5	5	5	5	5	5	5	5	5	5	5	5	5	5	5	5	5	5	5	5	5	5	5	5	4	4	4
3	4	13	1	1	1	50	4	3	1	Y	3	5	5	5	5	4	5	5	4	4	4	4	4	5	5	4	5	5	5	4	4	5	5	5	5	5	5	5	5	5	5	5	5	5	5	5	5	5	5
3	4	87	1	1	1	50	4	3	1	Y	1	5	4	4	4	5	5	4	4	5	5	5	4	4	5	4	4	4	5	5	5	4	4	4	4	4	4	5	5	5	4	4	4	4	4	4	4	5	4
3	4	169	1	1	1	50	3	3	1	Y	1	5	5	5	5	5	5	5	5	5	5	5	5	5	5	5	5	5	5	5	5	5	5	5	5	5	5	5	5	5	5	5	5	5	5	5	5	5	5
4	4	295	1	1	1	32	1	2	1	N	2	2	#NULL!	#NULL!	#NULL!	#NULL!	#NULL!	#NULL!	#NULL!	#NULL!	#NULL!	#NULL!	#NULL!	#NULL!	#NULL!	5	5	5	#NULL!	#NULL!	5	5	#NULL!	5	5	5	5	5	5	5	5	5	5	5	5	5	5	5	#NULL!
4	4	297	1	1	1	31	1	2	1	N	2	1	5	5	5	5	5	5	5	5	5	5	5	5	5	5	5	5	5	5	5	5	5	5	5	5	5	5	5	5	5	5	5	5	5	5	5	5	5
4	4	301	1	1	2	31	1	2	1	N	2	2	5	5	5	5	5	5	5	5	5	5	5	5	5	5	5	5	5	5	5	5	5	5	5	5	5	5	5	5	5	5	5	5	5	5	5	5	5
4	4	299	1	1	1	30	1	2	1	N	2	1	5	5	5	5	5	5	5	5	5	5	5	5	5	5	5	5	5	5	5	5	5	5	5	5	5	5	5	5	5	5	5	5	5	5	5	5	5
4	4	298	1	1	1	27	1	2	1	N	2	1	5	5	5	5	5	5	5	5	5	5	5	5	5	5	5	5	5	5	5	5	5	5	5	5	5	5	5	5	5	5	5	5	5	5	5	5	5
4	4	325	1	1	1	49	3	2	1	N	2	5	4	3	3	3	3	4	3	3	3	3	1	3	4	3	3	3	3	3	3	3	3	3	4	3	3	3	#NULL!	3	3	3	3	3	3	3	3	3	#NULL!
4	4	275	1	1	1	48	4	2	1	N	1	5	3	3	2	2	3	4	3	3	4	3	4	3	4	4	4	4	3	4	4	5	5	4	5	5	4	5	4	4	5	4	5	4	4	4	3	4	4
4	4	276	1	1	1	47	3	2	1	N	1	5	5	4	4	4	4	5	5	4	4	5	5	4	4	4	5	5	5	5	5	5	5	5	5	5	5	5	5	5	5	5	5	5	5	5	5	5	5
4	4	282	1	1	2	47	3	2	1	N	1	5	5	5	4	4	4	4	5	4	4	4	4	3	4	5	5	4	4	4	4	5	5	5	4	4	4	4	4	5	4	4	4	4	5	5	4	4	4
4	4	280	1	1	1	45	3	2	1	N	1	5	4	4	#NULL!	5	5	#NULL!	4	5	#NULL!	4	5	3	3	4	4	#NULL!	4	#NULL!	4	4	4	5	3	4	4	4	4	4	5	3	4	4	3	4	4	4	4
4	4	283	1	1	1	45	3	2	1	N	1	5	5	5	5	5	5	5	5	5	5	4	4	4	4	4	4	4	4	4	4	4	4	4	4	4	4	4	4	4	4	4	4	4	4	4	4	4	4
4	4	277	1	1	1	44	3	2	1	N	1	5	5	5	5	5	5	5	5	4	4	5	4	4	5	4	5	4	5	5	5	5	5	5	5	5	5	5	5	5	5	4	5	4	5	5	4	#NULL!	3
4	4	327	1	1	2	44	3	2	1	N	1	4	4	4	4	4	4	4	4	4	4	4	4	4	4	4	4	4	4	4	4	4	4	4	4	4	4	4	4	4	4	4	4	4	4	4	4	4	4
4	4	287	1	1	2	43	4	2	1	N	1	4	5	5	5	4	5	4	5	5	4	5	3	4	5	4	5	4	5	5	4	5	4	5	4	4	4	4	4	4	5	2	4	4	4	4	#NULL!	4	4
4	4	328	1	1	1	43	3	2	1	N	1	4	5	5	4	4	4	4	4	4	4	4	4	4	4	4	5	4	4	4	4	5	5	5	5	5	5	5	5	5	5	4	4	4	4	4	4	4	4
4	4	285	1	1	1	42	3	2	1	N	1	4	5	5	5	5	4	4	4	4	4	4	4	4	4	4	5	4	4	4	4	4	4	4	4	4	4	4	4	4	4	4	4	4	4	4	4	4	4
4	4	326	1	1	1	42	3	2	1	N	1	5	5	5	5	5	5	5	5	5	5	5	5	5	5	5	5	5	5	5	5	5	5	5	5	5	5	5	5	5	5	5	5	5	5	5	5	5	5
4	4	332	1	1	2	42	3	2	1	N	2	#NULL!	5	5	5	5	5	5	5	5	5	4	5	5	5	5	5	5	5	5	5	5	5	5	5	5	5	5	5	5	5	4	5	4	5	5	5	5	4
4	4	278	1	1	1	41	3	2	1	N	1	4	5	5	5	4	5	4	5	5	5	4	4	4	5	2	4	3	5	4	3	#NULL!	5	5	#NULL!	4	#NULL!	4	#NULL!	5	5	4	4	4	4	4	4	#NULL!	#NULL!
4	4	286	1	1	1	41	3	2	1	N	1	4	4	4	4	3	3	4	4	3	3	3	3	3	3	3	4	2	5	5	3	5	5	5	5	4	4	4	5	3	4	3	3	3	3	3	4	4	3
4	4	330	1	1	1	41	3	2	1	N	1	4	4	5	5	5	5	5	5	5	5	5	5	5	5	4	5	4	5	5	4	5	5	5	5	5	4	4	5	5	5	4	5	5	4	4	4	4	4
4	4	279	1	1	1	40	3	2	1	N	1	4	5	5	5	5	5	5	5	5	5	5	5	5	5	5	5	5	5	5	5	5	5	5	5	5	5	5	5	5	5	5	5	5	5	5	5	5	5
4	4	292	1	1	1	40	1	2	1	N	1	4	5	4	4	4	4	4	4	4	4	4	4	3	4	3	4	3	4	3	3	3	3	4	4	4	4	4	4	4	4	4	4	3	4	3	4	4	3
4	4	329	1	1	1	40	3	2	1	N	2	5	5	4	4	3	4	4	5	5	5	4	3	3	4	3	5	3	4	4	3	4	4	5	5	4	3	3	3	4	4	3	3	3	4	4	4	4	4
4	4	333	1	1	1	39	2	2	1	N	1	5	5	5	5	5	5	5	5	5	5	5	4	4	5	5	5	5	5	5	5	5	5	5	5	5	5	5	5	5	5	5	5	5	4	5	4	4	3
4	4	337	1	1	1	39	2	2	1	N	1	4	5	4	4	4	4	4	4	4	5	4	5	5	5	3	5	3	5	3	3	5	5	5	5	5	4	4	4	5	4	4	4	4	4	4	4	4	4
4	4	291	1	1	2	38	1	2	1	N	1	4	5	5	5	4	5	4	4	4	4	4	4	4	4	4	4	4	5	4	5	5	4	5	4	4	5	4	4	5	5	4	4	4	4	5	4	5	4
4	4	335	1	1	1	38	2	2	1	N	1	#NULL!	5	4	4	4	4	4	4	4	4	4	4	4	4	5	5	5	5	5	5	5	5	5	5	5	5	5	5	5	5	5	5	5	5	5	5	5	5
4	4	338	1	1	2	38	2	2	1	N	1	5	5	5	5	4	5	4	5	5	4	5	4	5	5	4	5	4	5	5	4	4	5	5	4	5	4	5	4	5	5	3	5	2	4	4	4	4	3
4	4	334	1	1	1	37	2	2	1	N	2	3	5	5	4	5	4	4	4	4	4	4	4	4	4	4	5	4	5	4	3	5	4	5	4	4	4	4	4	5	4	4	4	4	4	4	4	4	4
4	4	336	1	1	2	37	2	2	1	N	2	3	5	5	5	5	5	5	5	5	5	5	5	5	5	3	5	4	5	3	4	5	5	5	5	5	5	5	5	5	5	5	5	5	5	5	5	5	5
4	4	339	1	1	1	37	1	2	1	N	2	3	5	4	4	5	4	4	4	4	5	4	5	4	5	3	5	4	5	4	4	4	4	5	4	4	4	4	4	5	5	5	4	4	4	4	4	5	4
4	4	281	1	1	1	36	3	2	1	N	1	3	5	5	4	4	5	5	5	5	4	5	4	4	4	4	5	4	5	4	4	4	4	4	4	4	4	4	4	4	4	4	4	4	4	4	4	4	4
4	4	296	1	1	2	36	1	2	1	N	1	3	5	5	5	5	5	5	5	5	5	5	5	5	5	5	5	5	5	5	5	5	5	5	5	5	5	5	5	5	5	5	5	5	5	5	5	5	5
4	4	289	1	1	1	35	4	2	1	N	1	3	5	5	5	5	5	5	5	5	5	5	4	4	5	4	5	4	5	5	5	5	5	5	5	5	5	5	5	5	5	5	5	5	4	4	4	5	5
4	4	290	1	1	1	35	4	2	1	N	1	4	5	5	5	5	5	5	5	5	5	5	5	5	5	5	5	5	5	5	5	5	5	5	5	5	5	5	5	5	5	5	5	5	5	5	5	5	5
4	4	293	1	1	1	35	1	2	1	N	2	3	5	5	5	4	5	4	5	5	5	4	4	4	5	4	4	4	4	4	4	4	4	4	4	4	4	4	4	5	4	3	4	4	5	5	4	4	4
4	4	300	1	1	2	35	1	2	1	N	1	2	5	5	5	5	5	5	5	5	5	5	5	5	5	5	5	5	5	5	5	5	5	5	5	5	5	5	5	5	5	5	5	5	5	5	5	5	5
4	4	322	1	1	1	59	4	2	1	N	1	5	5	5	5	5	5	5	5	5	5	5	4	5	5	5	5	4	5	5	5	4	4	5	5	5	4	4	4	5	5	5	4	4	4	4	#NULL!	4	3
4	4	331	1	1	1	58	3	2	1	N	1	5	5	5	5	5	5	5	5	5	5	4	4	5	5	5	5	5	5	5	5	5	5	5	5	5	5	5	5	5	5	5	5	5	5	5	5	5	5
4	4	284	1	1	1	56	3	2	1	N	1	5	5	5	5	5	5	5	5	5	5	5	4	5	5	5	5	4	5	5	4	5	5	5	5	5	5	5	5	5	5	5	5	5	5	5	4	5	4
4	4	294	1	1	2	52	3	2	1	N	1	5	5	5	5	5	5	5	5	5	5	5	5	5	5	4	4	4	4	4	4	4	4	4	4	4	4	4	4	4	4	4	4	4	4	4	4	4	4
4	4	321	1	1	1	52	4	2	1	N	1	5	5	5	5	5	5	5	5	5	5	5	4	5	5	5	5	5	5	5	4	5	5	5	5	5	5	5	5	5	5	5	5	5	5	5	5	5	5
4	4	323	1	1	1	52	4	2	1	N	1	5	5	5	5	4	5	5	5	5	5	5	4	4	5	5	5	4	5	5	5	5	4	5	5	5	4	5	5	5	5	4	4	4	4	5	4	4	4
4	4	324	1	1	1	51	4	2	1	N	1	5	5	5	5	5	5	5	5	5	5	4	4	4	4	4	4	4	5	5	4	4	3	4	4	4	4	4	4	4	4	4	4	4	3	3	4	4	3
4	4	288	1	1	1	50	4	2	1	N	1	5	5	5	4	4	5	3	4	4	4	4	4	5	4	3	5	3	5	5	4	5	4	4	4	4	4	4	4	4	5	4	4	3	4	4	4	3	3
4	4	138	1	1	1	#NULL!	2	3	1	Y	3	#NULL!	5	5	5	5	5	5	5	5	5	5	5	5	5	4	4	4	4	4	5	5	5	5	5	5	5	5	5	5	5	5	5	5	5	5	5	5	5
4	4	233	1	1	2	34	2	3	1	Y	2	3	5	5	5	4	5	5	5	5	5	5	5	5	5	5	5	4	#NULL!	5	5	5	5	5	5	5	5	5	5	5	5	5	5	5	5	5	5	5	5
4	4	235	1	1	2	33	4	3	1	Y	1	2	5	5	5	5	5	5	5	5	5	5	4	5	5	4	5	4	4	5	5	5	4	5	4	4	4	4	4	5	5	4	4	4	4	4	4	4	4
4	4	236	1	1	2	33	2	3	1	Y	2	2	5	5	5	5	5	4	4	4	4	5	4	4	5	5	5	4	5	4	4	5	4	5	4	4	4	4	4	5	4	5	4	4	4	4	3	4	4
4	4	245	1	1	1	33	1	3	1	Y	2	2	5	5	5	5	5	5	5	5	5	5	5	5	5	5	5	5	5	5	5	5	5	5	5	5	5	5	5	5	5	5	5	5	5	5	5	5	5
4	4	247	1	1	1	32	1	3	1	Y	2	2	5	5	5	5	5	5	5	5	5	5	5	5	5	5	5	5	5	5	5	5	5	5	5	5	5	5	5	5	5	5	5	5	5	5	5	5	5
4	4	248	1	1	2	32	1	3	1	Y	1	2	5	5	5	5	5	5	5	5	5	5	5	5	5	5	5	5	5	5	5	5	5	5	5	5	5	5	5	5	5	5	5	5	5	5	5	5	5
4	4	234	1	1	1	31	2	3	1	Y	#NULL!	#NULL!	4	4	4	4	4	4	4	4	4	4	3	3	3	3	3	4	4	3	3	4	4	4	4	3	3	4	4	4	3	4	4	4	4	3	3	3	3
4	4	241	1	1	1	31	1	3	1	Y	1	2	5	5	5	5	5	5	5	5	5	5	5	5	5	5	5	5	5	5	5	5	5	5	5	5	5	5	5	5	5	5	5	5	5	5	5	5	5
4	4	243	1	1	2	31	1	3	1	Y	2	2	3	4	4	3	4	3	4	4	3	3	4	4	4	4	4	3	3	3	4	4	4	4	3	3	4	4	4	4	4	3	3	4	4	3	4	3	4
4	4	239	1	1	2	30	1	3	1	Y	1	2	3	3	3	3	3	3	3	3	3	3	3	3	3	4	4	4	4	4	4	4	4	4	4	4	4	4	4	4	4	4	4	4	4	4	4	4	4
4	4	246	1	1	2	29	1	3	1	Y	3	1	5	5	5	5	5	5	5	5	5	5	5	5	5	5	5	5	5	5	5	5	5	5	5	5	5	5	5	5	5	5	5	5	5	5	5	5	5
4	4	240	1	1	1	28	1	3	1	Y	3	1	5	5	5	5	5	5	5	5	5	5	4	5	5	5	5	4	5	5	4	5	5	5	5	5	5	5	5	5	5	5	5	5	5	5	4	5	5
4	4	244	1	1	2	25	1	3	1	Y	2	1	4	4	5	3	5	4	3	4	5	4	3	4	4	4	5	4	4	3	3	3	3	5	4	4	3	3	3	5	4	4	3	2	4	4	3	3	3
4	4	50	1	1	2	34	3	3	1	Y	3	2	5	5	5	5	5	5	5	5	5	5	5	4	5	4	5	4	5	5	4	5	4	5	4	5	4	4	5	5	5	5	5	5	5	5	4	4	4
4	4	77	1	1	2	34	1	3	1	Y	3	1	5	5	5	5	5	5	5	5	5	5	5	5	5	5	5	5	5	5	5	5	5	5	5	5	5	5	5	5	5	5	5	5	5	5	5	5	5
4	4	128	1	1	1	34	2	3	1	Y	2	3	5	4	4	4	4	4	4	4	4	4	4	4	4	4	4	4	4	4	4	4	4	4	4	4	4	4	4	4	4	4	4	4	3	4	4	4	3
4	4	139	1	1	2	34	2	3	1	Y	3	1	4	5	5	4	5	5	5	4	4	5	3	5	5	4	5	#NULL!	5	5	4	5	5	5	5	5	5	5	5	5	5	5	5	5	5	5	5	5	5
4	4	143	1	1	2	34	2	3	1	Y	3	3	5	5	5	4	4	4	4	4	4	4	4	4	4	4	5	5	5	5	4	5	5	5	5	5	5	5	5	5	5	5	5	4	4	4	4	4	4
4	4	19	1	1	2	32	2	3	1	Y	3	1	4	4	4	5	4	4	4	5	5	5	5	5	5	4	4	5	4	5	5	4	5	4	5	5	5	5	4	5	5	5	5	5	5	5	5	5	5
4	4	126	1	1	1	32	2	3	1	Y	3	1	5	5	5	5	5	5	5	5	5	5	5	5	5	5	5	5	5	5	5	5	5	5	5	5	5	5	5	5	5	5	5	5	5	5	5	5	5
4	4	134	1	1	2	32	2	3	1	Y	3	1	4	5	5	5	5	5	5	5	5	3	3	4	5	5	5	5	5	4	4	5	5	5	5	5	5	5	5	5	5	5	5	4	5	5	4	4	4
4	4	137	1	1	1	32	2	3	1	Y	3	1	5	5	5	5	5	5	5	5	5	5	5	5	5	5	5	5	5	5	5	5	5	5	5	5	5	5	5	5	5	5	5	5	5	5	5	5	5
4	4	140	1	1	2	32	2	3	1	Y	3	1	5	4	4	4	4	4	4	4	4	4	4	4	4	4	5	4	5	4	4	5	5	5	5	5	5	5	5	5	5	5	5	5	4	5	4	4	4
4	4	209	1	1	2	32	1	3	1	Y	2	1	5	5	5	5	5	4	5	5	4	4	4	5	5	5	5	4	5	4	4	4	4	5	5	5	4	4	4	5	5	5	5	4	5	5	4	4	4
4	4	423	1	1	1	32	1	3	1	Y	2	2	4	4	4	4	4	4	4	4	4	4	4	4	4	4	4	4	4	4	4	4	4	4	4	4	4	4	4	4	4	4	4	4	4	4	4	4	4
4	4	129	1	1	2	31	2	3	1	Y	3	1	5	5	5	5	5	5	5	5	5	5	5	5	5	5	5	4	5	4	4	5	5	5	5	5	5	5	5	5	5	4	5	5	5	5	5	5	5
4	4	130	1	1	2	31	2	3	1	Y	3	1	5	5	5	5	5	5	5	5	5	5	5	5	5	5	5	5	5	5	5	5	5	5	5	5	5	5	5	5	5	5	5	5	5	5	5	5	5
4	4	141	1	1	2	31	2	3	1	Y	3	2	5	5	4	5	4	4	4	5	4	5	4	4	5	3	4	4	5	4	4	5	5	5	4	4	5	5	4	5	5	5	5	4	4	4	4	4	3
4	4	201	1	1	2	31	4	3	1	Y	1	2	5	4	4	5	5	4	5	4	4	4	4	4	5	4	5	4	5	5	4	5	4	5	5	5	5	5	5	5	5	4	5	5	4	5	4	5	5
4	4	210	1	1	1	31	1	3	1	Y	2	2	5	5	5	5	5	5	5	5	5	5	5	5	5	4	4	3	4	4	3	5	5	5	5	5	5	5	5	5	5	5	5	5	5	5	5	5	4
4	4	212	1	1	2	31	2	3	1	Y	2	2	5	5	5	5	5	5	5	5	5	5	4	5	5	5	5	5	5	5	5	5	5	5	5	5	5	5	5	5	5	5	5	5	5	5	5	5	5
4	4	23	1	1	1	30	2	3	1	Y	3	1	5	5	5	5	5	5	5	5	5	5	5	5	5	5	5	5	5	5	5	5	5	5	5	5	5	5	5	5	5	5	5	5	5	5	4	5	4
4	4	117	1	1	2	30	1	3	1	Y	3	1	4	4	4	4	4	4	4	4	4	3	4	4	4	4	4	4	4	4	4	4	4	4	4	4	4	4	4	4	4	4	4	4	4	4	4	4	4
4	4	125	1	1	2	30	1	3	1	Y	3	1	4	5	5	4	5	4	4	4	4	4	4	4	4	4	5	4	4	4	4	4	4	5	4	4	4	4	4	4	5	4	4	4	4	4	4	4	4
4	4	202	1	1	2	30	1	3	1	Y	2	1	5	5	5	5	5	5	5	5	5	5	5	5	5	5	5	5	5	5	5	5	4	5	5	5	5	4	5	5	5	4	5	4	5	5	5	4	5
4	4	206	1	1	1	30	1	3	1	Y	2	1	5	5	5	5	5	5	5	5	5	5	4	4	5	4	5	4	5	4	4	5	5	5	5	5	5	5	5	5	5	5	5	5	5	5	5	5	5
4	4	119	1	1	1	29	1	3	1	Y	3	1	4	4	4	4	4	4	4	4	4	4	4	4	4	4	4	4	4	4	4	4	4	4	4	4	4	4	4	4	4	4	4	4	4	4	4	4	4
4	4	123	1	1	1	29	1	3	1	Y	3	1	5	5	4	4	5	4	5	5	4	5	2	3	4	4	5	4	4	4	4	5	5	5	5	5	5	5	5	5	5	5	4	4	4	4	4	3	2
4	4	131	1	1	1	29	2	3	1	Y	3	1	5	5	5	5	5	5	5	5	4	4	4	4	4	4	5	4	4	4	4	4	4	4	4	4	4	4	4	5	4	5	5	5	5	5	5	5	5
4	4	205	1	1	2	29	1	3	1	Y	2	1	5	5	5	5	5	5	5	5	5	5	5	5	5	5	5	4	5	4	4	4	4	5	5	5	4	4	4	4	5	5	5	5	4	4	4	4	4
4	4	64	1	1	1	28	1	3	1	Y	2	1	5	5	5	5	5	5	5	5	5	5	5	5	5	5	5	5	5	5	5	5	5	5	5	5	5	5	5	5	5	5	5	#NULL!	5	5	5	5	5
4	4	72	1	1	1	28	1	3	1	Y	3	1	5	5	5	5	5	5	5	5	5	5	5	5	5	5	5	5	5	5	5	5	5	5	5	5	5	5	5	5	5	5	5	5	5	5	5	5	5
4	4	76	1	1	1	28	1	3	1	Y	3	1	5	5	5	4	5	4	4	4	4	4	4	4	4	4	5	5	5	4	4	5	5	5	5	5	5	5	5	5	5	5	5	5	4	5	3	4	4
4	4	116	1	1	1	28	1	3	1	Y	2	1	5	5	5	5	5	5	5	5	5	5	5	5	5	5	5	5	5	5	5	5	5	5	5	5	5	5	5	5	5	5	5	5	5	5	5	5	5
4	4	121	1	1	1	28	1	3	1	Y	3	1	5	5	5	5	5	5	5	5	5	5	5	5	5	5	5	5	5	5	5	5	5	5	5	5	5	5	5	5	5	5	5	5	5	5	5	5	5
4	4	122	1	1	1	28	1	3	1	Y	3	1	5	5	5	5	5	5	5	5	5	5	5	5	5	5	5	5	5	5	5	5	5	5	5	5	5	5	5	5	5	5	5	5	5	5	5	5	5
4	4	124	1	1	2	28	1	3	1	Y	3	1	5	5	5	5	5	5	5	5	5	5	4	4	5	5	5	4	5	5	5	5	5	5	5	5	5	5	5	5	5	5	5	5	5	5	4	4	5
4	4	133	1	1	1	28	2	3	1	Y	3	3	5	5	5	5	5	5	5	5	5	5	5	5	5	5	5	5	5	5	5	5	5	5	5	5	5	5	5	5	5	5	5	5	5	5	5	5	5
4	4	58	1	1	2	27	1	3	1	Y	2	1	5	5	5	5	5	5	5	5	5	5	5	5	5	5	5	5	5	5	5	5	5	5	4	5	5	5	5	5	4	5	5	5	4	4	5	5	5
4	4	59	1	1	1	27	1	3	1	Y	3	1	5	5	4	4	5	3	5	4	3	4	4	3	4	4	5	4	5	5	4	4	4	5	4	5	4	4	5	4	4	4	4	4	4	4	3	2	3
4	4	61	1	1	1	27	1	3	1	Y	3	1	5	4	4	4	4	4	4	4	4	4	3	4	5	5	5	5	5	5	5	5	5	5	5	5	5	5	5	5	5	5	5	4	4	5	4	5	4
4	4	65	1	1	1	27	1	3	1	Y	3	1	5	5	5	4	4	4	4	5	5	3	3	5	5	5	5	4	5	5	4	5	5	5	5	5	5	5	5	5	5	5	5	5	5	5	3	5	3
4	4	67	1	1	1	27	1	3	1	Y	3	1	5	5	4	4	4	4	5	4	3	5	2	3	5	4	5	4	4	4	3	5	5	4	4	5	5	5	4	5	4	4	4	4	5	4	4	4	4
4	4	73	1	1	1	27	1	3	1	Y	3	1	5	5	3	4	4	5	4	4	4	4	3	4	4	4	5	4	4	4	4	4	4	4	4	4	4	4	4	4	4	4	4	4	5	5	4	4	4
4	4	75	1	1	2	27	1	3	1	Y	3	1	5	5	5	5	5	5	5	5	5	5	5	5	5	5	5	5	5	5	5	5	5	5	5	5	5	5	5	5	5	5	5	5	5	5	5	5	5
4	4	120	1	1	1	27	1	3	1	Y	3	1	4	4	4	4	4	4	4	4	4	4	4	4	4	4	4	4	4	4	4	4	4	4	4	4	4	4	4	4	4	4	4	4	4	4	4	4	4
4	4	211	1	1	2	27	1	3	1	Y	2	1	5	5	5	5	5	5	5	5	5	5	4	5	5	4	5	4	5	4	4	5	5	5	5	5	5	5	5	5	5	5	5	5	5	5	5	4	4
4	4	16	1	1	1	26	2	3	1	Y	2	2	5	4	4	4	5	4	4	5	4	5	4	3	5	4	5	4	5	4	4	5	4	5	4	4	4	4	4	5	5	4	4	4	5	5	4	4	4
4	4	56	1	1	2	26	1	3	1	Y	3	1	5	5	5	4	5	4	5	5	4	4	4	4	4	3	4	4	4	4	4	4	4	4	4	4	3	4	4	4	4	4	4	3	5	5	4	4	4
4	4	60	1	1	1	26	1	3	1	Y	3	1	5	5	4	5	5	5	5	5	5	4	4	5	5	4	5	5	5	5	5	5	5	5	5	5	5	5	5	5	5	5	5	5	4	4	4	4	2
4	4	66	1	1	1	26	1	3	1	Y	3	1	4	4	4	4	4	4	4	4	4	4	4	4	4	4	4	4	4	4	4	4	4	4	4	4	4	4	4	4	4	4	4	4	4	4	4	4	4
4	4	70	1	1	1	26	1	3	1	Y	3	1	4	4	4	5	4	4	5	4	4	4	4	4	4	4	4	4	4	4	4	4	4	4	4	4	4	4	4	4	4	4	4	4	4	4	4	4	4
4	4	71	1	1	1	26	1	3	1	Y	3	1	4	3	3	3	3	3	3	3	3	3	3	3	3	3	3	3	3	3	3	3	3	3	3	3	3	3	3	3	3	3	3	3	3	3	3	3	3
4	4	78	1	1	1	26	1	3	1	Y	2	1	5	5	5	5	5	5	5	5	5	5	4	4	5	5	5	5	5	5	5	5	5	5	5	5	5	5	5	5	5	5	5	5	5	5	5	5	5
4	4	118	1	1	2	26	1	3	1	Y	3	1	5	5	5	5	5	5	5	5	5	5	5	5	5	5	5	5	5	5	5	5	5	5	5	5	5	5	5	5	5	5	5	5	5	5	5	5	5
4	4	62	1	1	2	25	1	3	1	Y	2	1	5	5	5	5	5	5	5	5	5	5	5	5	5	5	5	5	5	5	5	5	5	5	5	5	5	5	5	5	5	5	5	5	5	5	3	4	4
4	4	68	1	1	1	25	1	3	1	Y	2	1	5	5	5	5	5	5	5	5	5	5	5	5	5	5	5	5	5	5	5	5	5	5	5	5	5	5	5	5	5	5	5	5	5	5	5	5	5
4	4	69	1	1	2	25	1	3	1	Y	2	1	5	5	5	5	5	5	5	5	5	5	5	5	5	5	5	5	5	5	5	5	5	5	5	5	5	5	5	5	5	5	5	5	5	5	4	5	4
4	4	74	1	1	1	25	1	3	1	Y	2	1	4	4	4	4	4	4	4	3	3	3	3	4	4	3	4	5	#NULL!	#NULL!	5	5	5	5	5	4	4	4	4	4	4	3	3	3	3	4	3	4	3
4	4	57	1	1	2	23	1	3	1	Y	2	1	5	5	5	5	5	5	5	5	5	5	5	5	5	4	5	5	5	5	5	5	5	5	5	5	5	5	5	5	5	5	5	5	5	5	5	5	5
4	4	227	1	1	1	49	4	3	1	Y	1	5	5	5	5	5	5	5	5	5	5	5	4	5	5	4	5	4	5	5	5	5	5	5	5	5	5	5	5	5	5	5	5	5	4	5	5	5	5
4	4	229	1	1	2	45	3	3	1	Y	1	5	5	5	4	4	4	4	4	4	3	4	2	3	4	2	5	3	3	4	4	4	4	4	4	4	4	4	4	4	4	4	4	4	4	4	3	4	4
4	4	218	1	1	2	44	4	3	1	Y	#NULL!	5	5	5	5	5	5	5	5	4	4	5	5	5	5	5	5	5	4	5	4	5	5	5	5	5	5	5	5	5	5	5	4	5	5	5	5	5	5
4	4	228	1	1	2	44	3	3	1	Y	1	5	5	5	5	5	5	5	4	5	5	5	4	4	5	5	5	5	5	5	5	5	5	5	5	5	5	5	5	5	5	5	5	5	5	5	5	5	5
4	4	217	1	1	1	43	3	3	1	Y	1	4	5	5	5	5	5	5	5	5	5	5	5	5	5	5	5	5	5	5	5	5	5	5	5	5	5	5	5	5	5	5	5	5	5	5	5	5	5
4	4	230	1	1	1	43	3	3	1	Y	#NULL!	#NULL!	5	5	5	4	5	5	5	4	4	5	4	5	5	4	5	4	5	5	5	5	5	5	5	4	5	4	4	5	5	4	4	3	4	5	4	5	4
4	4	216	1	1	2	42	3	3	1	Y	2	4	5	5	5	5	5	5	4	4	4	4	4	4	4	4	5	4	5	5	4	4	4	5	5	5	5	5	5	5	5	5	5	5	4	4	4	5	4
4	4	225	1	1	2	39	4	3	1	Y	2	4	5	5	5	5	5	5	5	5	5	5	5	5	5	5	5	5	5	5	5	5	5	5	5	5	5	5	5	5	5	5	5	5	5	5	5	5	5
4	4	231	1	1	2	37	3	3	1	Y	3	2	5	5	5	5	5	5	5	5	4	4	3	4	4	4	4	4	5	5	4	5	5	5	5	5	5	5	5	5	5	5	5	5	5	5	5	5	5
4	4	213	1	1	1	36	3	3	1	Y	#NULL!	3	5	5	5	5	5	5	5	5	5	5	5	5	5	5	5	5	5	5	5	5	5	5	5	5	5	5	5	5	5	5	5	5	5	5	5	5	5
4	4	226	1	1	1	36	3	3	1	Y	3	2	5	5	5	5	5	5	5	5	5	5	5	5	5	5	5	5	5	5	5	5	5	5	5	5	5	5	5	5	5	5	5	5	5	5	5	5	5
4	4	237	1	1	2	36	2	3	1	Y	3	2	5	4	4	4	4	4	4	4	3	5	3	4	5	3	5	4	5	4	4	4	4	5	5	5	5	4	4	5	4	4	4	4	4	5	4	4	3
4	4	238	1	1	2	35	2	3	1	Y	1	3	5	5	5	5	5	5	5	5	5	5	4	5	5	4	5	5	5	5	5	5	5	5	5	5	5	5	5	5	5	5	5	5	5	5	4	5	5
4	4	26	1	1	1	49	4	3	1	Y	3	5	5	5	5	5	5	5	5	5	5	5	5	5	5	5	5	5	5	5	5	5	5	5	5	5	5	5	5	5	5	5	5	5	5	5	5	5	5
4	4	40	1	1	1	49	4	3	1	Y	2	5	5	4	4	4	5	5	5	4	4	5	4	4	5	4	5	4	5	4	4	5	5	5	5	5	5	5	5	5	5	3	5	4	4	4	4	4	5
4	4	82	1	1	1	49	4	3	1	Y	3	5	5	5	5	5	5	5	5	5	5	5	5	5	5	5	5	5	5	5	5	5	5	5	5	5	5	5	5	5	5	5	5	5	5	5	5	5	5
4	4	90	1	1	1	49	4	3	1	Y	3	5	5	5	5	5	5	5	5	5	5	5	5	5	5	5	5	5	5	4	5	5	5	5	5	5	5	5	5	5	5	5	5	5	5	4	4	4	4
4	4	182	1	1	2	49	4	3	1	Y	1	5	5	5	5	4	4	4	4	4	4	4	4	3	4	3	3	3	3	4	3	4	5	5	5	4	4	4	4	4	5	4	4	4	4	4	4	4	4
4	4	35	1	1	1	48	4	3	1	Y	3	5	5	4	3	3	4	4	4	5	3	4	4	4	4	4	5	4	4	5	4	4	4	5	5	5	4	4	4	5	5	5	4	4	5	5	4	4	4
4	4	85	1	1	1	48	4	3	1	Y	3	5	4	5	5	5	5	5	5	5	5	5	5	5	5	5	5	5	5	5	5	5	5	5	5	5	5	5	5	5	5	5	5	5	5	5	5	5	5
4	4	86	1	1	1	48	4	3	1	Y	#NULL!	#NULL!	5	5	5	4	4	4	4	4	4	4	4	4	4	5	5	5	5	5	5	5	5	5	5	5	5	5	5	5	5	5	5	4	4	4	4	4	4
4	4	95	1	1	2	48	3	3	1	Y	#NULL!	5	5	5	4	4	5	4	4	4	4	3	3	3	4	3	4	4	4	#NULL!	3	5	5	5	5	5	5	5	5	5	5	5	5	5	4	4	4	4	4
4	4	186	1	1	2	48	4	3	1	Y	3	5	5	5	4	4	4	4	5	4	4	5	4	4	5	4	5	4	5	5	4	5	4	5	5	5	5	#NULL!	4	5	4	4	4	4	4	4	#NULL!	4	4
4	4	44	1	1	1	47	3	3	1	Y	3	3	5	5	5	4	5	5	4	4	5	5	5	5	5	4	5	5	5	5	5	5	5	4	5	5	4	5	4	5	5	5	5	4	4	5	5	5	5
4	4	98	1	1	2	47	4	3	1	Y	2	5	5	5	5	5	5	5	5	5	5	5	5	5	5	5	5	5	5	5	5	5	5	5	5	5	5	5	5	5	5	5	5	5	5	5	5	5	5
4	4	112	1	1	2	47	3	3	1	Y	3	3	5	5	5	5	5	5	5	5	5	5	5	5	5	5	5	5	5	5	5	5	5	5	5	5	5	5	5	5	5	5	5	5	5	5	5	5	5
4	4	42	1	1	1	46	4	3	1	Y	3	4	5	5	5	5	5	5	5	5	5	5	5	5	5	5	5	5	5	5	5	5	5	5	5	5	5	5	5	5	5	5	5	5	5	5	5	5	5
4	4	47	1	1	1	46	3	3	1	Y	2	5	5	5	5	5	5	5	5	5	4	5	5	5	5	5	5	5	5	5	5	5	5	5	5	4	5	5	5	5	4	5	5	5	5	4	4	3	4
4	4	80	1	1	1	46	4	3	1	Y	3	5	5	5	5	5	5	5	5	5	5	5	5	4	5	5	5	5	5	5	5	5	5	5	5	5	5	5	5	5	5	5	5	5	5	5	5	5	5
4	4	103	1	1	1	46	3	3	1	Y	3	5	4	5	5	4	5	5	5	5	4	4	5	4	5	5	5	5	4	5	5	4	5	5	5	5	5	5	5	5	5	4	5	5	5	5	5	5	5
4	4	107	1	1	1	46	4	3	1	Y	3	4	5	5	5	4	5	5	5	5	5	5	4	5	5	5	5	4	5	5	4	5	4	5	4	4	4	4	4	5	5	4	5	4	5	5	4	4	4
4	4	191	1	1	2	46	3	3	1	Y	1	5	5	4	4	4	4	4	4	4	4	4	4	5	5	4	5	4	4	4	4	4	5	4	4	4	4	4	4	4	4	3	4	4	3	4	3	4	4
4	4	193	1	1	1	46	3	3	1	Y	1	5	5	5	5	5	5	5	5	4	5	5	#NULL!	4	5	4	5	#NULL!	5	5	5	5	5	5	5	5	4	5	5	5	5	4	4	4	5	5	4	5	3
4	4	195	1	1	1	46	4	3	1	Y	2	5	5	5	5	5	5	4	5	5	5	4	4	5	5	5	5	5	5	5	5	4	4	4	4	5	5	5	5	5	5	5	4	4	5	5	5	4	5
4	4	88	1	1	1	45	3	3	1	Y	3	4	5	5	5	4	5	5	5	5	5	5	5	5	4	5	5	4	5	5	5	5	4	5	4	4	4	5	5	4	5	5	4	5	5	5	5	5	5
4	4	180	1	1	1	45	4	3	1	Y	2	5	5	4	4	4	5	4	4	4	4	4	4	4	4	4	5	4	4	4	4	5	5	5	5	5	5	4	#NULL!	5	5	4	4	4	4	4	4	4	4
4	4	192	1	1	2	45	4	3	1	Y	2	5	4	4	4	3	3	4	4	4	4	4	4	4	4	4	3	3	3	3	3	3	3	3	3	3	3	3	2	2	3	4	4	4	4	4	4	3	3
4	4	39	1	1	2	44	4	3	1	Y	3	5	5	5	5	5	5	5	5	5	5	5	5	4	5	5	5	5	5	5	4	5	5	5	5	5	5	5	5	5	5	4	5	5	5	5	4	5	3
4	4	81	1	1	1	44	4	3	1	Y	3	5	5	5	5	5	4	5	4	4	4	5	4	5	4	4	5	5	5	4	4	4	4	4	4	4	4	4	4	4	4	4	4	4	4	4	4	4	4
4	4	89	1	1	1	44	4	3	1	Y	3	3	4	4	5	4	5	5	5	5	5	4	4	4	4	4	4	4	4	4	4	4	4	4	5	5	4	4	5	5	5	4	4	4	4	4	4	4	4
4	4	104	1	1	2	44	4	3	1	Y	3	5	5	5	4	5	5	4	5	5	5	5	4	4	5	5	5	4	5	5	4	5	5	5	5	5	5	5	5	5	5	5	5	5	5	5	5	4	4
4	4	115	1	1	#NULL!	44	4	3	1	Y	3	5	5	5	5	5	5	5	5	5	5	5	5	5	5	5	5	5	5	5	5	5	5	5	5	5	5	5	5	5	5	5	5	5	5	5	5	5	5
4	4	197	1	1	2	44	4	3	1	Y	1	5	5	5	5	4	4	5	5	5	5	4	4	4	4	5	5	4	4	4	4	5	5	5	5	5	4	5	5	5	5	5	5	5	4	5	4	4	4
4	4	43	1	1	1	43	3	3	1	Y	3	3	5	5	4	4	5	5	5	4	5	4	4	4	5	4	5	4	5	5	5	5	4	5	5	5	4	4	4	5	4	4	5	4	5	5	5	5	5
4	4	196	1	1	2	43	3	3	1	Y	1	5	5	5	5	5	5	5	5	5	5	5	1	5	5	5	5	5	5	5	5	5	5	5	5	5	5	5	5	5	5	5	5	5	5	5	5	5	5
4	4	199	1	1	2	43	3	3	1	Y	1	5	5	5	5	5	5	5	5	5	5	5	4	4	4	4	5	4	5	5	4	5	5	5	5	5	4	5	4	5	5	4	4	4	5	5	5	4	4
4	4	49	1	1	2	42	3	3	1	Y	3	5	4	4	4	4	4	4	4	4	4	4	4	4	4	4	4	4	4	4	4	4	4	4	4	4	4	4	4	4	4	4	4	4	3	3	3	3	3
4	4	87	1	1	2	42	3	3	1	Y	3	4	5	4	4	4	4	4	4	4	4	5	3	5	5	4	5	4	4	5	4	5	5	5	4	4	4	4	4	5	5	5	4	5	5	5	3	3	4
4	4	114	1	1	2	42	3	3	1	Y	2	4	5	5	5	5	5	5	5	5	5	5	5	5	5	5	5	5	5	5	5	5	5	5	5	5	5	5	5	5	5	5	5	5	5	5	5	5	5
4	4	200	1	1	2	42	3	3	1	Y	3	4	5	5	5	5	5	5	5	5	5	5	5	5	5	4	5	4	5	5	5	5	5	5	5	5	5	5	5	5	5	5	5	4	4	5	4	5	5
4	4	41	1	1	1	41	3	3	1	Y	3	3	5	5	5	5	4	5	4	4	4	3	4	3	5	3	5	3	5	4	4	4	4	4	4	4	4	4	4	5	5	4	4	4	4	4	3	4	3
4	4	48	1	1	1	41	3	3	1	Y	3	4	5	5	5	4	4	4	4	4	4	4	4	4	4	4	5	4	5	5	4	5	4	4	4	4	4	4	4	5	4	4	4	3	4	4	4	3	5
4	4	52	1	1	2	41	3	3	1	Y	3	4	5	5	5	5	5	5	5	4	4	5	5	5	5	4	5	4	5	5	4	#NULL!	#NULL!	#NULL!	#NULL!	#NULL!	#NULL!	#NULL!	#NULL!	#NULL!	#NULL!	#NULL!	#NULL!	#NULL!	4	4	4	4	4
4	4	83	1	1	1	41	2	3	1	Y	3	4	5	5	5	5	5	5	5	5	5	5	5	5	5	5	5	5	5	5	5	5	5	5	5	5	5	5	5	5	5	5	5	5	5	5	5	5	5
4	4	22	1	1	2	40	2	3	1	Y	2	3	5	5	5	4	5	5	5	5	5	5	3	4	5	5	5	5	5	5	4	5	5	5	5	5	5	5	5	5	5	5	5	5	5	4	5	5	5
4	4	31	1	1	2	40	4	3	1	Y	3	4	5	5	4	4	5	3	5	4	3	4	4	3	4	4	5	4	5	5	4	4	4	5	4	5	4	4	5	4	4	4	4	4	4	4	3	2	3
4	4	51	1	1	2	40	3	3	1	Y	3	3	5	4	5	4	5	4	4	4	4	4	4	5	4	5	#NULL!	5	#NULL!	5	#NULL!	5	#NULL!	5	#NULL!	5	#NULL!	5	#NULL!	5	#NULL!	5	#NULL!	5	4	4	5	4	5
4	4	101	1	1	1	40	3	3	1	Y	3	2	5	5	5	4	5	4	5	5	5	4	4	4	5	5	5	4	5	4	4	5	5	5	5	5	5	5	5	5	5	5	5	4	4	4	5	5	4
4	4	102	1	1	2	40	3	3	1	Y	3	3	5	5	5	4	5	5	5	5	5	5	5	5	5	5	5	5	5	5	5	5	5	5	5	5	5	5	5	5	5	5	5	5	5	5	4	4	4
4	4	105	1	1	1	40	4	3	1	Y	3	2	5	5	5	5	5	5	5	5	5	4	4	5	5	4	5	4	5	4	4	5	5	5	5	5	5	5	5	5	5	5	5	5	4	4	4	4	4
4	4	182	1	1	1	40	4	3	1	Y	3	4	5	4	4	4	3	4	4	4	4	4	3	4	4	5	5	5	5	5	5	5	5	5	5	5	5	5	5	5	5	5	5	5	5	5	5	5	5
4	4	45	1	1	1	39	3	3	1	Y	3	3	5	5	5	5	5	5	5	5	5	5	4	5	5	5	5	5	5	5	5	5	5	5	5	5	5	5	5	5	5	5	5	5	4	4	4	4	4
4	4	53	1	1	1	39	3	3	1	Y	3	3	4	4	4	5	4	4	5	4	4	4	3	4	5	5	4	5	5	5	5	4	4	5	5	5	5	5	5	4	4	5	5	5	5	5	5	5	5
4	4	194	1	1	2	39	3	3	1	Y	1	4	5	5	5	5	5	5	5	5	5	5	5	5	5	5	4	5	5	5	5	5	5	5	5	5	5	5	5	5	5	5	5	5	5	5	5	5	5
4	4	20	1	1	1	38	2	3	1	Y	3	2	5	5	5	5	5	5	5	5	5	5	5	5	5	5	5	5	5	5	5	5	5	5	5	5	5	5	5	5	5	5	5	5	5	5	5	5	5
4	4	27	1	1	1	38	3	3	1	Y	3	4	4	4	4	4	4	4	4	4	4	5	4	5	5	5	5	4	4	4	4	5	5	5	5	4	5	5	5	5	5	5	5	5	5	5	5	5	4
4	4	99	1	1	1	38	3	3	1	Y	3	3	5	5	5	4	5	5	5	5	4	4	4	5	5	5	4	5	5	5	#NULL!	5	5	5	5	5	5	5	5	5	5	5	5	5	4	4	5	4	5
4	4	100	1	1	2	38	3	3	1	Y	3	2	5	5	5	5	5	5	5	5	5	5	5	5	5	5	5	4	5	5	5	5	5	5	5	5	5	5	5	5	5	5	5	5	5	5	4	4	4
4	4	108	1	1	2	38	3	3	1	Y	3	2	5	5	5	5	5	5	5	5	5	5	5	5	5	#NULL!	5	5	5	5	5	5	5	5	5	5	5	5	5	5	5	5	5	5	5	5	5	5	5
4	4	109	1	1	2	38	3	3	1	Y	3	4	5	5	5	5	5	5	5	5	5	5	4	5	5	5	5	5	5	5	5	5	5	5	5	5	5	5	5	5	5	5	5	5	5	5	4	4	4
4	4	113	1	1	2	38	3	3	1	Y	3	3	5	5	5	5	5	5	5	5	5	5	5	5	5	5	5	5	5	5	5	5	5	5	5	5	5	5	5	5	5	5	5	5	5	5	5	5	5
4	4	132	1	1	2	38	2	3	1	Y	3	3	5	5	5	5	5	5	5	5	5	5	5	5	5	5	5	5	5	5	5	5	5	5	5	5	5	5	5	5	5	5	5	5	5	5	5	5	5
4	4	190	1	1	2	38	3	3	1	N	1	4	4	4	4	3	3	4	3	4	4	3	3	4	4	4	4	4	4	5	4	4	4	4	4	4	4	4	4	4	4	4	4	4	4	4	4	4	4
4	4	198	1	1	1	38	3	3	1	Y	2	3	5	4	3	5	5	3	5	3	3	2	1	3	3	2	5	2	5	#NULL!	2	4	2	5	4	4	#NULL!	#NULL!	5	#NULL!	#NULL!	4	3	3	4	4	4	3	2
4	4	24	1	1	1	37	2	3	1	Y	3	3	5	5	5	4	5	5	5	4	4	5	5	4	5	4	5	4	5	5	5	5	5	5	5	5	5	5	5	5	5	4	4	5	5	5	5	5	5
4	4	46	1	1	2	37	3	3	1	Y	3	3	5	5	5	5	4	4	4	5	5	4	4	4	5	5	5	4	4	4	5	5	5	5	5	5	5	5	4	5	5	4	4	4	5	5	5	5	5
4	4	94	1	1	2	37	3	3	1	Y	3	2	5	5	5	5	5	4	5	5	5	5	4	5	5	4	5	4	5	4	4	4	5	5	5	5	5	5	5	5	5	5	5	5	4	5	4	4	4
4	4	111	1	1	1	37	3	3	1	Y	3	2	5	5	5	5	5	5	5	5	5	5	5	5	5	5	5	5	5	5	5	#NULL!	#NULL!	#NULL!	#NULL!	#NULL!	#NULL!	#NULL!	#NULL!	#NULL!	#NULL!	#NULL!	#NULL!	#NULL!	5	5	5	5	5
4	4	203	1	1	2	37	1	3	1	Y	2	3	5	5	5	4	5	5	5	5	5	5	2	3	5	5	5	5	5	5	4	4	4	5	4	5	4	3	5	5	5	4	5	#NULL!	4	4	3	3	3
4	4	17	1	1	1	36	2	3	1	Y	3	1	5	5	5	4	5	5	5	4	4	4	3	4	4	4	5	4	5	4	4	4	5	5	5	5	5	5	5	5	5	5	4	4	5	5	4	4	4
4	4	18	1	1	2	36	2	3	1	Y	3	2	5	5	5	5	5	5	5	4	4	4	4	4	4	4	5	4	5	5	4	5	5	5	5	5	5	5	5	5	5	5	5	5	5	5	5	5	5
4	4	21	1	1	1	36	2	3	1	Y	2	3	5	5	5	5	5	5	5	5	5	5	5	5	5	5	5	5	5	5	5	5	5	5	5	5	5	5	5	5	5	5	5	5	5	5	5	5	5
4	4	54	1	1	2	36	3	3	1	Y	3	3	5	5	5	5	5	5	5	5	5	4	4	4	4	4	5	4	4	4	4	5	5	5	4	4	4	4	4	4	5	4	4	4	4	4	4	4	4
4	4	208	1	1	2	36	2	3	1	Y	2	3	5	5	5	5	5	5	5	5	5	5	5	5	5	5	5	4	5	5	4	5	5	5	5	5	5	5	5	5	5	5	5	5	5	5	4	3	5
4	4	25	1	1	2	35	2	3	1	Y	2	3	5	5	5	4	5	4	5	5	5	4	5	4	4	4	5	4	5	4	4	5	5	5	5	5	5	4	5	5	5	5	5	5	4	4	4	4	4
4	4	96	1	1	2	35	3	3	1	Y	3	3	5	5	5	4	5	4	5	5	5	4	4	5	5	3	5	5	5	4	5	5	5	5	5	5	5	5	5	5	5	5	5	5	4	5	5	4	3
4	4	127	1	1	1	35	2	3	1	Y	3	2	5	5	5	5	5	5	5	5	5	5	5	5	5	5	5	5	5	5	5	5	5	5	5	5	5	5	5	5	5	5	5	5	5	5	5	5	5
4	4	207	1	1	2	35	2	3	1	Y	2	3	5	5	5	5	5	5	5	5	5	5	5	5	5	5	5	5	5	5	5	5	5	5	5	5	5	5	5	5	5	5	5	5	5	5	5	5	5
4	4	232	1	1	2	62	4	3	1	Y	1	5	5	5	5	5	5	5	5	5	5	5	4	4	5	4	5	5	5	5	5	5	5	5	5	5	5	5	5	5	5	5	5	5	5	5	5	5	5
4	4	223	1	1	1	61	3	3	1	Y	1	5	5	5	5	5	5	5	5	5	5	5	5	5	5	5	5	5	5	5	5	5	5	5	5	5	5	5	5	5	5	5	5	5	5	5	5	5	5
4	4	214	1	1	1	57	4	3	1	Y	1	5	5	5	3	4	5	4	5	4	4	5	3	4	5	4	5	4	5	4	#NULL!	5	4	5	5	4	5	5	4	5	5	4	5	4	4	4	4	4	3
4	4	215	1	1	1	57	4	3	1	Y	1	5	5	5	5	5	5	5	5	5	5	5	5	5	5	5	5	5	5	5	5	5	5	5	5	5	5	5	5	5	5	5	5	5	5	5	5	5	5
4	4	220	1	1	1	54	4	3	1	Y	2	5	5	5	5	5	5	5	5	5	5	5	5	5	5	5	5	5	5	5	5	5	5	5	5	5	5	5	5	5	5	5	5	5	5	5	5	5	5
4	4	221	1	1	1	54	4	3	1	Y	1	5	5	5	5	5	5	5	5	5	5	5	5	5	5	5	5	5	5	5	5	5	5	5	5	5	5	5	5	5	5	5	5	5	5	5	5	5	5
4	4	224	1	1	1	54	3	3	1	Y	1	5	5	5	5	5	5	5	5	5	5	5	5	5	5	5	5	5	5	5	5	5	5	5	5	5	5	5	5	5	5	5	5	5	5	5	4	5	5
4	4	219	1	1	2	50	4	3	1	Y	1	5	5	5	5	5	5	5	5	5	5	5	5	5	5	5	5	5	5	5	5	5	5	5	5	5	5	5	5	5	5	5	5	5	5	5	5	5	5
4	4	222	1	1	1	50	4	3	1	Y	2	5	5	5	5	5	5	5	5	4	4	5	4	5	5	4	5	3	5	5	4	5	4	5	4	5	4	5	5	5	5	4	5	4	5	5	5	5	5
4	4	189	1	1	2	69	4	3	1	Y	1	5	5	4	5	4	4	4	4	4	4	4	#NULL!	4	5	5	5	5	5	5	4	5	3	4	4	4	3	3	5	5	5	5	5	5	4	4	#NULL!	5	4
4	4	97	1	1	2	64	4	3	1	Y	1	5	4	4	4	4	4	4	4	5	5	4	4	3	4	3	4	4	4	4	4	4	4	5	5	5	4	4	5	4	5	4	5	4	4	4	4	3	4
4	4	30	1	1	1	61	4	3	1	Y	2	5	5	4	5	4	5	4	4	5	4	4	4	4	5	3	5	4	5	5	4	5	4	5	5	5	5	4	4	5	5	4	4	5	5	4	4	4	5
4	4	93	1	1	1	60	4	3	1	Y	3	5	5	5	5	5	5	5	5	5	5	5	4	5	5	5	5	4	4	4	4	5	5	5	5	5	5	5	5	5	5	5	5	5	5	5	5	5	5
4	4	84	1	1	2	56	2	3	1	Y	3	5	5	5	5	4	5	4	4	5	4	4	3	3	4	4	5	4	5	5	5	5	5	5	5	5	5	5	4	5	5	4	4	4	4	4	3	3	3
4	4	36	1	1	2	55	4	3	1	Y	1	5	5	5	5	5	5	5	5	5	4	4	4	4	4	4	5	4	5	5	4	5	5	5	5	4	4	4	4	5	5	5	4	3	4	4	4	3	3
4	4	55	1	1	2	55	4	3	1	Y	2	5	5	5	5	#NULL!	5	5	5	4	5	5	3	4	5	5	5	#NULL!	5	5	4	5	5	5	5	5	4	5	5	5	5	5	5	5	4	5	4	3	5
4	4	91	1	1	1	55	4	3	1	Y	3	5	5	5	#NULL!	4	5	5	5	5	4	5	4	4	5	#NULL!	#NULL!	#NULL!	#NULL!	#NULL!	#NULL!	#NULL!	#NULL!	#NULL!	#NULL!	#NULL!	#NULL!	#NULL!	#NULL!	#NULL!	#NULL!	#NULL!	#NULL!	#NULL!	5	5	5	5	4
4	4	28	1	1	2	54	4	3	1	Y	1	5	5	5	5	5	5	5	5	5	5	5	5	5	5	5	5	5	5	5	5	5	5	5	5	5	5	5	5	5	5	5	5	5	5	5	5	5	5
4	4	184	1	1	2	54	4	3	1	Y	1	5	5	4	4	4	4	4	4	4	4	4	4	5	5	4	5	4	4	4	4	4	4	4	4	4	4	4	4	4	4	3	4	4	3	4	3	4	4
4	4	37	1	1	1	53	4	3	1	Y	3	5	5	5	5	5	5	5	5	5	5	5	4	5	5	4	5	5	5	5	5	5	5	5	5	5	5	5	5	5	5	5	5	5	4	5	5	4	5
4	4	188	1	1	2	53	4	3	1	Y	1	5	5	5	5	5	5	5	5	5	5	5	4	4	4	5	5	5	5	5	4	5	5	5	5	5	5	5	5	5	5	5	5	5	5	5	5	5	5
4	4	92	1	1	1	52	4	3	1	Y	3	5	5	5	5	5	5	5	5	5	5	5	5	5	5	4	5	4	5	5	5	5	5	5	5	5	5	5	5	5	5	5	5	5	5	5	5	5	5
4	4	181	1	1	2	52	4	3	1	Y	1	5	4	5	5	4	5	5	4	4	4	4	3	4	5	4	5	4	5	4	4	5	5	5	5	5	5	5	5	5	5	5	5	5	5	5	4	5	3
4	4	29	1	1	1	51	4	3	1	Y	1	5	5	5	5	5	5	5	5	5	5	5	1	2	5	3	5	4	5	5	4	5	5	5	5	5	5	5	5	5	5	5	5	5	5	5	5	5	5
4	4	79	1	1	1	51	4	3	1	Y	3	5	5	5	5	4	5	5	5	5	5	5	4	5	5	5	5	4	5	5	4	5	4	5	4	4	4	4	4	5	5	4	5	4	5	5	4	4	4
4	4	106	1	1	2	51	3	3	1	Y	3	5	5	5	5	5	4	5	5	4	5	5	5	4	5	4	5	5	5	5	5	5	5	5	5	5	5	5	5	5	5	5	5	5	5	5	5	5	5
4	4	187	1	1	2	51	4	3	1	Y	1	5	5	5	4	4	5	4	4	4	4	4	3	3	4	3	5	4	4	3	4	4	4	5	4	4	4	4	4	4	4	5	4	4	4	4	3	4	4
4	4	32	1	1	2	50	4	3	1	Y	3	5	5	5	5	5	5	5	4	4	4	4	3	4	5	5	5	5	5	4	5	5	5	5	5	5	5	5	5	5	5	5	5	4	4	5	4	4	4
4	4	33	1	1	1	50	4	3	1	Y	3	5	3	3	3	4	4	4	4	3	4	3	4	4	3	3	3	4	4	3	3	3	4	3	4	3	4	3	3	4	4	4	3	3	3	3	4	4	4
4	4	34	1	1	1	50	4	3	1	Y	3	#NULL!	5	5	5	5	5	5	5	5	5	5	3	4	5	5	5	5	5	5	5	5	5	5	5	5	5	5	5	5	5	5	5	4	4	5	4	4	4
4	4	38	1	1	1	50	4	3	1	Y	3	5	5	5	5	5	5	5	5	5	5	5	4	5	5	5	5	5	5	5	5	5	5	5	5	5	5	5	5	5	5	5	5	5	4	4	4	4	4
4	4	185	1	1	2	50	4	3	1	Y	2	5	4	5	5	4	5	5	5	5	4	5	3	3	4	3	5	3	5	4	4	4	4	5	5	5	4	4	4	4	4	4	4	4	4	4	4	4	4
5	2	300	1	1	2	34	2	2	1	N	1	2	5	5	5	5	5	5	5	5	5	5	4	4	5	5	5	4	4	4	4	4	4	5	4	4	4	4	4	4	4	4	4	4	4	4	4	4	4
5	2	301	1	1	1	33	2	2	1	N	1	2	5	5	5	5	5	4	5	5	5	5	4	4	5	5	5	5	4	5	#NULL!	5	5	5	5	5	5	4	4	5	5	5	5	4	5	5	2	4	4
5	2	297	1	1	2	32	1	2	1	N	1	1	4	4	4	5	3	4	4	3	4	5	3	3	4	4	4	4	4	4	3	3	3	5	4	4	4	4	4	5	4	5	4	4	3	4	3	4	4
5	2	307	1	1	1	31	1	2	1	N	1	2	5	5	5	5	4	5	5	4	5	5	4	5	4	4	3	3	4	5	5	4	5	5	5	4	4	4	5	5	5	5	5	5	4	4	4	4	4
5	2	269	1	1	1	30	4	2	1	N	1	1	4	4	5	4	5	4	5	4	5	4	5	3	5	4	4	5	4	5	4	5	4	5	4	5	4	4	5	4	4	5	4	4	4	4	5	4	4
5	2	273	1	1	2	30	3	2	1	N	2	2	5	5	5	5	4	4	5	5	4	5	4	4	5	5	5	5	4	5	5	4	5	4	5	5	5	4	5	5	5	4	5	5	5	5	5	4	5
5	2	302	1	1	2	30	1	2	1	N	1	1	5	4	4	5	5	5	4	5	5	5	5	5	5	5	5	5	5	5	4	4	5	5	5	4	5	4	4	5	5	5	4	4	4	4	4	4	3
5	2	295	1	1	1	28	1	2	1	N	1	1	5	5	5	5	5	5	5	5	5	5	4	5	4	4	5	4	5	4	4	5	4	4	4	4	4	5	5	5	5	4	4	5	5	5	4	5	5
5	2	293	1	1	2	27	1	2	1	N	1	1	4	5	4	4	4	5	5	4	4	5	5	5	5	4	4	4	4	5	5	4	5	5	5	4	4	5	5	5	4	4	5	5	5	4	4	5	5
5	2	294	1	1	2	27	1	2	1	N	1	1	5	5	5	4	5	5	5	5	5	5	4	4	5	4	5	4	5	5	4	4	5	5	4	4	4	5	4	4	5	4	5	5	4	5	3	3	4
5	2	299	1	1	2	27	1	2	1	N	1	1	5	5	5	4	5	4	4	4	5	5	5	4	5	5	5	5	5	5	4	5	5	5	4	5	4	5	5	4	4	5	5	3	4	5	5	5	5
5	2	399	1	1	1	33	#NULL!	2	2	N	1	2	4	4	4	4	4	4	4	4	4	4	4	4	4	4	4	4	4	4	4	4	4	4	4	4	4	4	4	4	4	4	4	4	4	4	4	4	4
5	2	404	1	1	1	33	2	2	2	N	1	2	4	4	4	4	4	4	4	4	4	4	4	4	4	4	4	4	4	4	4	4	4	4	4	4	4	4	4	4	4	4	4	4	4	4	4	4	4
5	2	421	1	1	1	33	1	2	2	N	1	2	5	5	5	5	5	5	5	5	5	5	5	5	5	5	5	5	5	5	5	5	5	5	5	5	5	5	5	5	5	5	5	5	5	5	5	5	5
5	2	424	1	1	1	33	2	2	2	N	1	2	5	5	5	5	5	5	5	5	5	5	5	5	5	5	5	5	5	5	5	5	5	5	5	5	5	5	5	5	5	5	5	5	5	5	5	5	5
5	2	403	1	1	2	32	2	2	2	N	1	2	4	4	4	4	4	4	4	4	4	4	4	4	4	4	4	4	4	4	4	4	4	4	4	4	4	4	4	4	4	4	4	4	4	4	4	4	4
5	2	400	1	1	2	31	1	2	2	N	2	1	4	4	4	4	4	4	4	4	4	4	4	4	4	4	4	4	4	4	4	4	4	4	4	4	4	4	4	4	4	4	4	4	4	4	4	4	4
5	2	401	1	1	2	30	1	2	2	N	1	2	4	4	4	4	4	4	4	4	4	4	4	4	4	4	4	4	4	4	4	4	4	4	4	4	4	4	4	4	4	4	4	4	4	4	4	4	4
5	2	426	1	1	1	30	1	2	2	N	1	2	4	4	4	4	4	4	4	4	4	4	4	4	4	4	4	4	4	4	4	4	4	4	4	4	4	4	4	4	4	4	4	4	4	4	4	4	4
5	2	427	1	1	1	30	1	2	2	N	1	2	4	4	4	4	4	4	4	4	4	4	4	4	4	4	4	4	4	4	4	4	4	4	4	4	4	4	4	4	4	4	4	4	4	4	4	4	4
5	2	405	1	1	2	28	1	2	2	N	1	1	4	4	4	4	4	4	4	4	4	4	4	4	4	4	4	4	4	4	4	4	4	4	4	4	4	4	4	4	4	4	4	4	4	4	4	4	4
5	2	262	1	1	#NULL!	48	2	2	1	N	#NULL!	#NULL!	1	#NULL!	1	#NULL!	1	#NULL!	3	2	3	3	3	3	3	1	#NULL!	1	1	#NULL!	1	3	#NULL!	3	#NULL!	4	4	#NULL!	4	4	3	#NULL!	4	#NULL!	#NULL!	1	1	1	1
5	2	305	1	1	1	48	3	2	1	N	1	5	5	5	5	5	5	5	5	3	5	5	5	5	5	4	5	3	5	4	4	5	5	5	5	4	4	4	5	5	4	5	5	4	4	4	4	5	4
5	2	272	1	1	#NULL!	47	2	2	1	N	2	#NULL!	3	#NULL!	#NULL!	3	#NULL!	3	#NULL!	4	3	4	#NULL!	3	5	1	#NULL!	2	#NULL!	2	#NULL!	1	2	4	#NULL!	#NULL!	4	2	#NULL!	3	#NULL!	#NULL!	3	4	2	#NULL!	2	#NULL!	2
5	2	309	1	1	2	47	4	2	1	N	1	5	4	5	5	4	5	5	5	4	5	4	4	4	5	5	5	4	5	4	4	5	5	5	5	4	4	4	4	5	4	5	4	4	5	4	3	3	4
5	2	308	1	1	2	46	3	2	1	N	1	5	5	4	4	4	5	4	4	4	4	4	4	5	5	4	5	4	4	4	4	5	4	5	4	4	4	4	4	5	5	5	4	4	4	5	4	4	3
5	2	311	1	1	2	46	2	2	1	N	1	4	5	5	5	5	5	5	5	5	5	5	5	5	5	5	5	5	5	5	5	5	5	5	5	5	5	5	5	5	5	4	5	4	3	3	3	3	3
5	2	266	1	1	#NULL!	45	2	2	1	N	2	#NULL!	5	5	#NULL!	#NULL!	4	#NULL!	4	#NULL!	4	#NULL!	4	#NULL!	5	2	2	#NULL!	2	2	2	#NULL!	4	4	#NULL!	4	2	#NULL!	2	#NULL!	2	2	5	3	2	2	#NULL!	2	#NULL!
5	2	267	1	1	1	45	4	2	1	N	2	2	4	4	5	4	5	4	5	4	4	5	4	5	4	4	4	5	4	5	4	4	5	4	5	4	4	4	5	4	5	4	5	4	4	4	5	4	4
5	2	275	1	1	2	45	2	2	1	N	2	2	5	5	5	5	5	4	5	5	4	5	4	4	5	5	5	5	4	5	5	4	5	4	4	5	5	5	4	5	5	4	4	5	5	5	5	5	4
5	2	277	1	1	1	45	3	2	1	N	2	#NULL!	4	5	4	5	4	5	4	4	4	5	4	5	5	5	5	5	4	5	4	5	4	5	5	4	5	4	5	4	5	4	5	5	4	5	5	5	4
5	2	278	1	1	1	45	3	2	1	N	2	3	4	5	4	5	4	5	4	5	4	5	5	4	5	4	5	5	5	4	5	4	5	4	5	4	5	4	5	5	4	5	4	5	5	4	5	4	5
5	2	279	1	1	1	45	3	2	1	N	2	#NULL!	4	4	5	4	5	5	5	4	5	4	5	5	4	4	5	5	5	4	5	4	5	5	5	4	5	4	5	4	5	4	5	4	4	5	5	5	4
5	2	280	1	1	1	45	3	2	1	N	2	3	4	5	5	4	5	4	5	5	5	4	5	4	5	4	5	4	5	4	5	5	5	5	4	5	4	5	5	5	5	4	5	4	5	4	5	4	5
5	2	304	1	1	2	44	3	2	1	N	#NULL!	#NULL!	5	5	4	4	4	5	4	3	5	4	5	4	4	4	4	4	5	5	4	4	4	4	4	3	4	4	4	5	4	5	4	4	4	4	5	4	4
5	2	270	1	1	1	43	4	2	1	N	1	3	4	4	5	4	4	5	4	5	4	4	5	4	4	4	4	5	4	4	5	4	4	5	4	5	5	5	4	4	4	5	4	4	4	4	5	4	4
5	2	281	1	1	#NULL!	43	2	2	1	N	2	2	#NULL!	2	#NULL!	2	2	#NULL!	#NULL!	2	#NULL!	2	#NULL!	3	5	2	#NULL!	2	#NULL!	#NULL!	2	3	#NULL!	4	#NULL!	4	#NULL!	#NULL!	5	#NULL!	#NULL!	5	#NULL!	#NULL!	#NULL!	1	#NULL!	1	#NULL!
5	2	264	1	1	#NULL!	42	2	2	1	N	2	#NULL!	2	#NULL!	2	#NULL!	2	#NULL!	#NULL!	2	2	5	2	5	5	#NULL!	1	1	#NULL!	2	#NULL!	4	5	5	5	5	5	#NULL!	5	5	5	5	#NULL!	5	2	#NULL!	2	2	2
5	2	274	1	1	1	42	2	2	1	N	2	2	5	5	5	5	5	5	5	5	5	5	4	4	5	5	5	5	4	4	4	5	5	5	5	5	5	5	5	5	5	5	4	4	5	5	5	4	4
5	2	306	1	1	1	42	2	2	1	N	1	3	5	5	5	5	5	5	5	5	5	5	5	5	5	5	5	5	4	5	4	5	5	5	5	5	4	5	4	5	5	4	5	5	4	5	5	4	5
5	2	263	1	1	#NULL!	41	2	2	1	N	2	#NULL!	2	2	2	2	2	2	2	2	5	5	5	5	5	#NULL!	1	#NULL!	1	1	1	5	5	#NULL!	5	3	#NULL!	3	#NULL!	3	#NULL!	3	3	4	1	1	1	2	2
5	2	303	1	1	1	41	2	2	1	N	1	3	5	5	5	5	4	5	5	4	4	5	4	5	4	4	5	4	4	5	5	4	4	5	4	4	5	5	5	4	4	5	5	4	4	5	4	4	3
5	2	265	1	1	#NULL!	40	2	2	1	N	2	2	4	4	5	5	5	5	4	#NULL!	3	5	5	3	3	4	4	4	4	4	5	5	5	5	5	4	#NULL!	4	4	#NULL!	4	4	#NULL!	5	5	5	#NULL!	5	#NULL!
5	2	268	1	1	2	40	2	2	1	N	2	2	4	4	5	4	4	5	4	5	4	5	4	5	4	3	4	5	3	4	5	3	4	5	4	5	3	5	3	5	3	5	4	3	5	4	4	5	4
5	2	276	1	1	1	40	2	2	1	N	2	2	5	5	4	5	5	4	4	4	5	4	4	5	5	5	5	5	4	4	4	4	4	5	5	5	4	5	4	4	4	4	5	5	5	5	4	5	4
5	2	271	1	1	1	39	2	2	1	N	2	2	4	4	5	4	5	4	3	5	4	4	3	4	5	4	4	4	4	4	5	4	5	4	5	4	4	5	4	5	4	5	4	5	4	4	5	4	4
5	2	298	1	1	2	38	2	2	1	N	1	1	3	4	4	4	4	4	4	4	4	4	4	4	4	4	4	4	4	4	4	3	4	4	4	3	4	4	3	4	4	3	4	4	4	4	4	3	4
5	2	422	1	1	1	43	3	2	2	N	1	5	5	5	5	5	5	5	5	5	5	5	5	5	5	5	5	5	5	5	5	5	5	5	5	5	5	5	5	5	5	5	5	5	5	5	5	5	5
5	2	428	1	1	2	41	1	2	2	N	1	3	3	3	4	4	4	4	4	4	4	4	4	4	4	4	4	4	4	4	4	4	4	4	4	4	4	4	4	4	4	4	4	4	4	4	4	4	4
5	2	423	1	1	1	38	2	2	2	N	1	4	5	5	5	5	5	5	5	5	5	5	5	5	5	5	5	5	5	5	5	5	5	5	5	5	5	5	5	5	5	5	5	5	5	5	5	5	5
5	2	402	1	1	2	35	2	2	2	N	1	2	4	4	4	4	4	4	4	4	4	4	4	4	4	4	4	4	4	4	4	4	4	4	4	4	4	4	4	4	4	4	4	4	4	4	4	4	4
5	2	310	1	1	2	51	3	2	1	N	1	5	5	5	5	5	5	5	5	5	5	5	5	5	5	5	5	4	5	5	4	4	4	4	4	4	4	4	4	5	5	4	4	4	4	5	4	4	4
5	2	425	1	1	#NULL!	52	3	2	2	N	1	5	5	5	5	5	5	5	5	5	5	5	5	5	5	5	5	5	5	5	5	5	5	5	5	5	5	5	5	5	5	5	5	5	5	5	5	5	5
5	2	25	1	1	#NULL!	#NULL!	3	3	1	Y	1	5	5	5	5	5	5	4	4	4	3	4	3	4	4	3	4	4	5	4	5	4	5	5	5	5	5	4	5	5	5	4	5	4	4	5	4	5	4
5	2	112	1	1	#NULL!	#NULL!	#NULL!	3	1	Y	#NULL!	#NULL!	5	5	5	5	5	5	5	5	5	5	5	5	5	5	5	5	5	5	5	5	5	5	5	5	5	5	5	5	5	5	5	5	5	5	5	5	5
5	2	113	1	1	#NULL!	#NULL!	#NULL!	3	1	Y	#NULL!	#NULL!	5	5	5	5	5	5	5	5	5	5	5	5	5	5	5	5	5	5	5	5	4	5	4	5	5	5	4	5	5	5	5	5	4	5	5	5	5
5	2	114	1	1	#NULL!	#NULL!	#NULL!	3	1	Y	#NULL!	#NULL!	5	5	5	5	5	5	5	5	5	5	5	5	5	5	5	5	5	5	5	5	5	5	5	5	5	5	5	5	5	4	5	5	5	5	5	5	5
5	2	115	1	1	#NULL!	#NULL!	#NULL!	3	1	Y	#NULL!	#NULL!	5	5	5	5	5	5	5	5	5	5	5	5	5	5	5	5	5	5	5	5	5	5	5	5	5	5	5	5	5	5	4	5	5	5	5	5	5
5	2	135	1	1	#NULL!	#NULL!	#NULL!	3	1	Y	#NULL!	#NULL!	5	4	5	5	4	4	4	3	4	4	5	4	5	4	4	4	5	4	3	4	4	5	3	4	5	5	4	4	5	5	4	5	4	5	4	3	3
5	2	138	1	1	#NULL!	#NULL!	#NULL!	3	1	Y	#NULL!	#NULL!	5	5	5	5	4	4	4	4	4	4	4	5	5	4	5	4	5	5	5	5	5	5	5	5	5	5	5	5	5	5	5	5	5	5	5	5	5
5	2	139	1	1	#NULL!	#NULL!	#NULL!	3	1	Y	#NULL!	#NULL!	5	5	4	3	4	5	5	4	5	5	4	5	5	4	4	4	3	3	4	5	5	5	4	5	5	4	3	4	5	3	4	5	4	5	3	5	3
5	2	176	1	1	#NULL!	#NULL!	#NULL!	3	1	Y	#NULL!	#NULL!	5	5	5	5	5	5	5	5	5	5	5	5	5	5	5	5	5	5	5	5	5	5	5	5	5	5	5	5	5	5	5	5	5	5	5	5	5
5	2	177	1	1	#NULL!	#NULL!	#NULL!	3	1	Y	#NULL!	#NULL!	5	5	5	5	5	5	5	5	5	5	5	5	5	5	5	5	5	5	5	5	5	5	5	5	5	5	5	5	5	5	5	5	5	5	5	5	5
5	2	178	1	1	#NULL!	#NULL!	#NULL!	3	1	Y	#NULL!	#NULL!	1	1	1	1	1	1	1	1	1	1	1	1	1	5	5	5	5	5	5	5	5	5	5	5	5	5	5	5	5	5	5	5	5	5	5	5	5
5	2	179	1	1	#NULL!	#NULL!	#NULL!	3	1	Y	#NULL!	#NULL!	5	5	5	5	5	5	5	5	5	5	5	5	5	5	5	5	5	5	5	5	5	5	5	5	5	5	5	5	5	5	5	5	5	5	5	5	5
5	2	181	1	1	#NULL!	#NULL!	#NULL!	3	1	Y	#NULL!	#NULL!	4	5	4	4	4	4	5	4	5	4	5	4	5	4	5	4	4	5	4	5	4	5	4	5	4	5	4	5	4	4	4	5	5	5	4	5	5
5	2	182	1	1	2	#NULL!	#NULL!	3	1	Y	#NULL!	#NULL!	5	5	5	5	4	4	3	4	4	4	4	4	4	3	5	4	3	5	4	5	5	5	5	5	5	5	5	5	4	5	5	5	4	4	4	4	4
5	2	183	1	1	#NULL!	#NULL!	#NULL!	3	1	Y	#NULL!	#NULL!	5	5	4	5	5	4	5	4	5	4	5	4	5	4	4	4	5	4	5	4	5	4	5	4	5	4	5	4	5	5	5	5	5	5	5	5	5
5	2	184	1	1	#NULL!	#NULL!	#NULL!	3	1	Y	#NULL!	#NULL!	5	5	5	5	4	5	5	5	4	5	4	5	5	4	5	#NULL!	5	5	4	4	4	4	4	4	4	4	4	4	4	4	4	4	5	4	#NULL!	#NULL!	#NULL!
5	2	185	1	1	#NULL!	#NULL!	#NULL!	3	1	Y	#NULL!	#NULL!	4	4	4	4	4	4	4	4	4	4	4	4	4	5	5	5	5	5	5	5	5	5	5	5	5	5	5	5	5	5	5	5	5	5	5	5	5
5	2	186	1	1	#NULL!	#NULL!	#NULL!	3	1	Y	#NULL!	#NULL!	5	5	5	5	5	5	5	5	5	5	4	5	5	5	5	5	5	5	5	5	5	5	5	5	5	5	5	5	5	5	5	5	5	5	5	5	5
5	2	187	1	1	#NULL!	#NULL!	#NULL!	3	1	Y	#NULL!	#NULL!	5	5	5	5	5	5	5	5	5	5	5	5	5	5	5	5	5	5	5	5	5	5	5	5	5	5	5	5	5	5	5	5	5	5	5	5	5
5	2	189	1	1	#NULL!	#NULL!	#NULL!	3	1	Y	#NULL!	#NULL!	5	5	5	5	5	5	5	5	5	5	5	5	5	5	5	5	5	5	5	5	5	5	5	5	5	5	5	5	5	5	5	5	5	5	5	5	5
5	2	191	1	1	2	#NULL!	#NULL!	3	1	Y	#NULL!	#NULL!	5	5	5	5	5	5	5	5	5	5	5	5	5	5	5	5	5	5	5	5	5	5	5	5	5	5	5	5	5	5	5	5	5	5	5	5	5
5	2	193	1	1	#NULL!	#NULL!	#NULL!	3	1	Y	#NULL!	#NULL!	5	5	5	4	5	4	5	4	5	4	5	4	5	5	5	5	4	5	5	5	4	5	4	5	5	5	5	4	5	5	4	5	5	5	5	4	4
5	2	194	1	1	#NULL!	#NULL!	#NULL!	3	1	Y	#NULL!	#NULL!	4	4	4	4	4	4	5	5	5	5	5	5	5	5	5	5	5	5	5	5	5	5	5	5	5	5	5	5	5	5	5	5	5	5	5	5	5
5	2	195	1	1	#NULL!	#NULL!	#NULL!	3	1	Y	#NULL!	#NULL!	5	4	5	5	5	4	4	4	5	4	4	5	4	5	4	5	5	4	4	4	5	4	4	4	5	5	5	4	4	4	4	4	4	4	4	4	4
5	2	196	1	1	#NULL!	#NULL!	#NULL!	3	1	Y	#NULL!	#NULL!	5	5	5	5	5	5	5	5	5	5	5	5	5	4	4	4	4	4	4	4	5	4	5	4	4	5	4	5	5	5	4	4	5	5	5	5	5
5	2	197	1	1	#NULL!	#NULL!	#NULL!	3	1	Y	#NULL!	#NULL!	5	5	5	5	5	5	5	5	5	5	5	5	5	5	5	5	5	5	5	5	5	5	5	5	5	5	5	5	5	5	5	5	5	5	5	5	5
5	2	201	1	1	#NULL!	#NULL!	#NULL!	3	1	Y	#NULL!	#NULL!	4	4	4	4	4	4	4	4	4	4	4	4	4	4	4	4	4	4	4	4	4	4	4	4	4	4	4	4	4	4	4	4	5	5	5	5	5
5	2	202	1	1	#NULL!	#NULL!	#NULL!	3	1	Y	#NULL!	#NULL!	5	#NULL!	#NULL!	#NULL!	#NULL!	#NULL!	#NULL!	#NULL!	#NULL!	#NULL!	#NULL!	#NULL!	#NULL!	3	5	4	3	5	4	5	5	5	5	5	5	5	5	5	5	5	5	5	4	4	4	4	4
5	2	203	1	1	#NULL!	#NULL!	#NULL!	3	1	Y	#NULL!	#NULL!	5	5	5	5	5	5	5	5	5	5	5	5	5	5	5	5	5	5	5	5	5	5	5	5	5	5	5	5	5	5	5	5	5	5	5	5	5
5	2	204	1	1	#NULL!	#NULL!	#NULL!	3	1	Y	#NULL!	#NULL!	4	4	4	4	4	4	4	4	4	4	4	4	4	4	5	4	5	4	5	4	4	5	4	4	5	5	4	5	4	5	4	5	3	4	5	5	4
5	2	205	1	1	#NULL!	#NULL!	#NULL!	3	1	Y	#NULL!	#NULL!	5	5	5	5	5	5	5	5	5	5	5	5	5	5	5	5	5	5	5	5	5	5	5	5	5	5	5	5	5	5	5	5	5	5	4	4	4
5	2	208	1	1	#NULL!	#NULL!	#NULL!	3	1	Y	#NULL!	#NULL!	5	5	5	5	5	5	5	5	5	5	5	5	5	5	5	5	5	5	5	5	5	5	5	5	5	5	5	5	5	5	5	5	5	5	5	5	5
5	2	209	1	1	#NULL!	#NULL!	#NULL!	3	1	Y	#NULL!	#NULL!	5	5	5	5	5	5	5	5	5	5	5	5	5	5	5	5	5	5	5	5	5	5	5	5	5	5	5	5	5	5	5	5	5	5	5	5	5
5	2	210	1	1	#NULL!	#NULL!	#NULL!	3	1	Y	#NULL!	#NULL!	4	4	4	5	5	5	5	4	5	4	4	5	5	4	4	5	4	5	5	5	4	5	4	5	#NULL!	5	5	4	4	5	4	4	4	4	4	3	5
5	2	211	1	1	#NULL!	#NULL!	#NULL!	3	1	Y	#NULL!	#NULL!	5	5	5	5	5	5	5	5	5	5	5	5	5	5	5	5	5	5	5	5	5	5	5	5	5	5	5	5	5	5	5	5	5	5	5	5	5
5	2	212	1	1	#NULL!	#NULL!	#NULL!	3	1	Y	#NULL!	#NULL!	5	5	5	5	5	5	5	5	5	5	5	5	5	5	5	5	5	5	5	5	5	5	5	5	5	5	5	5	5	5	5	5	5	5	5	5	5
5	2	214	1	1	2	#NULL!	#NULL!	3	1	Y	#NULL!	#NULL!	5	5	5	5	5	5	5	5	5	5	5	5	5	5	5	5	5	5	5	5	5	5	5	5	5	5	5	5	5	5	5	5	5	5	5	5	5
5	2	215	1	1	#NULL!	#NULL!	#NULL!	3	1	Y	#NULL!	#NULL!	5	5	5	5	5	5	5	5	5	5	5	5	5	5	5	5	5	5	5	5	5	5	5	5	5	5	5	5	5	5	5	5	5	5	5	5	5
5	2	217	1	1	#NULL!	#NULL!	#NULL!	3	1	Y	#NULL!	#NULL!	5	5	4	4	5	4	5	4	5	5	5	4	5	5	5	5	5	4	5	4	5	5	4	5	4	5	4	5	5	5	4	4	5	5	5	5	5
5	2	219	1	1	#NULL!	#NULL!	#NULL!	3	1	Y	#NULL!	#NULL!	5	5	5	5	5	5	5	5	5	5	5	5	5	5	5	5	5	5	5	5	5	5	5	5	5	5	5	5	5	5	5	5	5	5	5	5	5
5	2	220	1	1	#NULL!	#NULL!	#NULL!	3	1	Y	#NULL!	#NULL!	5	5	5	5	4	5	5	5	5	5	5	5	5	5	5	5	5	5	5	5	5	5	5	5	5	5	5	5	5	5	5	5	5	5	5	5	5
5	2	221	1	1	#NULL!	#NULL!	#NULL!	3	1	Y	#NULL!	#NULL!	5	5	5	5	4	5	5	5	5	5	5	4	5	5	5	5	5	5	5	5	5	5	5	5	5	5	5	5	5	5	5	5	5	5	5	5	5
5	2	222	1	1	#NULL!	#NULL!	#NULL!	3	1	Y	#NULL!	#NULL!	5	5	5	5	5	5	5	5	5	5	5	5	5	5	5	5	5	5	5	5	5	5	5	5	5	5	5	5	5	5	5	5	5	5	5	5	5
5	2	223	1	1	#NULL!	#NULL!	#NULL!	3	1	Y	#NULL!	#NULL!	5	5	5	5	5	5	5	5	5	5	5	5	5	5	5	5	5	5	5	5	4	5	5	5	5	5	4	5	5	4	5	5	5	5	5	5	4
5	2	224	1	1	#NULL!	#NULL!	#NULL!	3	1	Y	#NULL!	#NULL!	5	5	5	5	5	5	5	5	5	5	5	5	5	5	5	5	5	5	5	5	5	5	5	5	5	5	5	5	5	5	5	5	4	4	5	4	5
5	2	225	1	1	#NULL!	#NULL!	#NULL!	3	1	Y	#NULL!	#NULL!	3	4	5	5	5	5	5	5	5	5	5	5	5	5	5	5	5	5	5	5	5	5	5	5	5	5	5	5	5	5	5	5	5	5	5	5	5
5	2	227	1	1	#NULL!	#NULL!	#NULL!	3	1	Y	#NULL!	#NULL!	5	5	5	5	5	5	5	5	5	5	5	5	5	5	5	5	5	5	5	5	5	5	5	5	5	5	5	5	5	5	5	5	5	5	5	5	5
5	2	228	1	1	#NULL!	#NULL!	#NULL!	3	1	Y	#NULL!	#NULL!	5	5	5	5	5	5	5	5	5	5	5	5	5	5	5	5	5	5	5	5	5	5	5	5	5	5	5	5	5	5	5	5	5	5	5	5	5
5	2	229	1	1	#NULL!	#NULL!	#NULL!	3	1	Y	#NULL!	#NULL!	5	5	5	5	5	5	5	5	5	5	5	5	5	5	5	5	5	5	5	5	5	5	5	5	5	5	5	5	5	5	5	5	5	5	5	5	5
5	2	230	1	1	#NULL!	#NULL!	#NULL!	3	1	Y	#NULL!	#NULL!	5	5	5	5	5	5	5	5	5	5	5	5	5	5	5	5	5	5	5	5	5	5	5	5	5	5	5	5	5	5	5	5	5	5	5	5	5
5	2	231	1	1	#NULL!	#NULL!	#NULL!	3	1	Y	#NULL!	#NULL!	5	5	5	5	5	5	5	5	5	5	5	5	5	5	5	5	5	5	5	5	5	5	5	5	5	5	5	5	5	5	5	5	5	5	5	5	5
5	2	232	1	1	#NULL!	#NULL!	#NULL!	3	1	Y	#NULL!	#NULL!	4	5	5	5	5	5	5	5	4	5	4	4	4	4	4	4	4	4	4	4	4	4	4	4	4	4	4	4	4	4	4	4	5	5	5	5	4
5	2	233	1	1	#NULL!	#NULL!	#NULL!	3	1	Y	#NULL!	#NULL!	5	5	5	5	5	5	5	5	5	5	5	5	5	5	5	5	5	5	5	5	5	5	5	5	5	5	5	5	5	5	5	5	5	5	5	5	5
5	2	234	1	1	#NULL!	#NULL!	#NULL!	3	1	Y	#NULL!	#NULL!	4	4	4	4	4	4	4	4	4	4	4	4	4	4	4	4	4	4	4	4	5	4	5	4	5	4	5	4	5	4	5	4	4	5	4	5	4
5	2	5	1	1	2	34	2	3	1	Y	2	2	5	4	4	5	5	5	4	5	5	5	4	5	5	4	4	5	4	5	4	5	4	5	5	5	4	5	5	5	5	5	5	5	4	4	4	4	4
5	2	9	1	1	1	34	2	3	1	Y	1	2	5	5	5	4	5	5	5	5	5	5	5	5	5	5	5	5	5	5	5	5	5	5	5	5	5	5	5	5	5	5	5	5	5	5	5	5	5
5	2	50	1	1	#NULL!	34	2	3	3	N	#NULL!	#NULL!	4	4	4	4	4	4	4	4	4	4	4	4	4	4	4	4	4	4	4	4	4	4	4	4	4	4	4	4	4	4	4	4	4	4	4	4	4
5	2	54	1	1	1	34	2	3	3	N	2	2	5	5	5	5	5	5	5	5	5	5	5	5	5	5	5	5	5	5	5	4	4	4	4	4	4	4	4	4	4	4	4	4	3	4	3	4	3
5	2	61	1	1	#NULL!	34	1	3	3	N	#NULL!	1	4	5	5	5	5	5	5	5	5	5	5	5	5	5	5	5	5	5	5	5	5	5	5	5	5	5	5	5	5	5	5	5	5	5	5	5	5
5	2	66	1	1	1	34	3	3	3	N	1	2	5	5	5	5	4	5	5	5	5	5	4	5	5	5	5	4	5	5	4	4	4	5	4	4	4	4	4	5	5	4	4	4	4	4	4	4	4
5	2	145	1	1	2	34	1	3	1	Y	1	3	5	5	4	5	5	4	4	5	5	4	4	4	4	4	4	4	4	4	4	4	4	4	4	4	4	4	4	4	4	4	4	4	4	4	4	4	4
5	2	4	1	1	#NULL!	33	2	3	1	Y	1	2	4	5	4	5	4	5	4	5	4	4	5	5	5	4	5	5	5	4	5	4	5	4	5	5	4	5	4	5	4	5	5	4	4	5	5	5	4
5	2	7	1	1	1	33	2	3	1	Y	2	2	5	5	5	5	5	5	5	5	5	5	5	5	5	5	5	5	5	5	5	5	5	5	5	5	5	5	5	5	5	5	5	5	5	5	5	4	4
5	2	16	1	1	2	33	1	3	1	Y	1	2	5	5	5	5	5	5	5	5	5	5	5	5	5	5	5	5	5	5	5	5	5	5	5	5	5	5	5	5	5	5	5	5	5	5	5	5	5
5	2	199	1	1	1	33	#NULL!	3	1	Y	#NULL!	2	4	4	4	4	4	4	4	4	4	4	4	4	4	4	4	4	4	4	4	4	4	4	4	4	4	4	4	4	4	4	4	4	4	4	4	4	4
5	2	15	1	1	1	32	1	3	1	Y	1	2	5	5	5	4	5	5	5	5	4	4	4	4	4	5	5	4	5	5	4	5	5	5	5	4	4	4	5	5	5	4	4	4	5	5	4	4	4
5	2	95	1	1	2	32	1	3	3	N	1	1	5	5	5	5	5	5	5	5	5	5	5	5	5	5	5	5	5	5	5	5	5	5	5	5	5	5	5	5	5	5	5	5	5	5	5	5	5
5	2	110	1	1	2	32	2	3	1	Y	2	2	4	5	4	4	5	4	4	3	3	4	3	3	3	4	5	3	4	4	4	3	3	4	3	3	2	2	3	4	5	3	3	2	4	4	3	3	3
5	2	6	1	1	1	31	2	3	1	Y	2	2	5	5	5	5	5	5	5	5	5	5	4	4	4	5	4	5	4	4	3	3	4	5	5	5	5	4	4	5	4	4	4	4	5	4	4	4	4
5	2	13	1	1	2	31	1	3	1	Y	2	1	5	5	5	4	5	5	5	5	5	4	3	4	4	5	5	4	5	5	4	5	5	5	5	4	4	4	5	5	5	4	4	4	4	4	4	4	4
5	2	14	1	1	2	31	1	3	1	Y	1	2	5	5	5	4	5	5	5	5	4	4	3	4	4	5	5	4	5	5	4	5	5	5	5	4	4	4	5	5	5	4	4	4	5	5	4	4	4
5	2	58	1	1	1	31	1	3	3	N	1	2	5	5	5	4	5	5	5	5	5	4	4	4	5	4	5	4	5	5	4	4	5	5	4	4	4	4	4	5	4	4	4	5	4	5	3	3	3
5	2	60	1	1	1	31	1	3	3	N	1	1	5	5	5	5	5	5	5	5	5	5	5	5	5	5	5	5	5	5	5	5	5	5	5	5	5	5	5	5	5	5	5	5	4	4	#NULL!	4	4
5	2	118	1	1	2	31	1	3	1	Y	2	#NULL!	5	5	5	4	5	5	5	5	5	5	5	5	5	5	5	5	5	5	5	5	5	5	5	5	5	5	5	5	5	5	5	5	5	5	5	5	5
5	2	1	1	1	2	30	2	3	1	Y	2	2	5	5	5	5	5	5	5	5	5	5	5	5	5	5	5	5	5	5	5	5	5	5	5	5	5	5	5	5	5	5	5	5	5	5	5	5	5
5	2	2	1	1	1	30	2	3	1	Y	2	1	5	5	5	4	5	5	5	5	5	5	4	4	4	4	5	4	5	4	4	4	4	4	4	4	4	4	4	4	4	4	4	4	4	4	4	4	4
5	2	17	1	1	#NULL!	30	1	3	1	Y	2	1	5	5	5	4	5	5	5	5	5	5	5	5	5	5	5	5	5	5	5	5	4	5	5	4	4	5	5	5	5	5	5	5	4	4	4	4	3
5	2	62	1	1	1	30	1	3	3	N	1	2	5	5	5	5	5	5	5	5	5	5	5	5	5	5	5	5	5	5	5	5	5	5	5	5	5	5	5	5	5	5	5	5	5	5	5	5	5
5	2	64	1	1	1	30	1	3	3	N	1	2	5	5	5	5	5	5	5	5	5	5	4	5	5	5	5	5	5	5	5	5	5	5	5	5	5	5	5	5	5	5	5	5	5	5	5	5	5
5	2	92	1	1	1	30	3	3	3	N	1	2	5	5	5	5	5	5	5	5	5	5	5	5	5	5	5	5	5	5	5	5	5	5	5	5	5	5	5	5	5	5	5	5	5	5	5	5	5
5	2	130	1	1	1	30	1	3	1	Y	2	1	5	5	4	4	4	4	4	4	4	4	4	4	4	4	4	4	4	4	4	4	4	4	4	4	4	4	4	4	4	4	4	4	4	4	4	4	4
5	2	11	1	1	1	29	1	3	1	Y	2	1	5	5	5	5	5	5	5	5	5	5	5	5	5	5	5	5	5	5	5	5	4	4	4	5	5	5	5	5	4	4	4	5	5	5	5	5	4
5	2	12	1	1	1	29	1	3	1	Y	2	1	5	5	5	4	5	5	5	5	4	4	3	4	4	5	5	4	5	5	4	5	5	5	5	4	4	4	5	5	5	4	4	4	5	5	4	4	4
5	2	63	1	1	#NULL!	29	#NULL!	3	3	N	1	1	5	5	5	5	5	5	5	5	5	5	5	5	5	4	4	4	4	4	5	4	5	4	4	4	4	5	4	4	4	4	4	5	4	4	4	5	4
5	2	117	1	1	1	29	1	3	1	Y	2	1	5	5	5	5	4	5	5	5	5	5	3	2	4	3	5	4	5	3	5	5	5	5	5	5	4	4	5	5	5	4	4	4	4	5	3	4	3
5	2	151	1	1	1	29	1	3	1	Y	1	1	5	5	5	5	5	5	5	5	5	5	5	5	5	5	5	5	5	5	5	5	5	5	5	5	5	5	5	5	5	5	5	5	5	5	4	5	5
5	2	190	1	1	2	29	1	3	1	Y	2	#NULL!	5	5	5	5	5	5	5	5	5	5	5	5	5	5	5	5	5	5	5	5	5	5	5	5	5	5	5	5	5	5	5	5	5	5	5	5	5
5	2	10	1	1	2	28	1	3	1	Y	2	1	5	5	5	5	5	5	5	5	5	5	5	5	5	5	5	5	5	5	5	4	4	5	5	5	5	5	5	4	4	5	4	4	4	4	4	4	4
5	2	65	1	1	2	28	1	3	3	N	1	1	5	5	5	5	5	4	5	5	5	5	5	5	5	5	5	5	5	5	5	5	5	5	5	5	5	5	5	5	5	5	5	5	5	5	5	5	5
5	2	137	1	1	2	28	1	3	1	Y	1	1	5	5	5	5	5	5	5	5	5	5	5	5	5	5	5	5	5	5	5	5	5	5	5	5	5	5	5	5	5	5	5	5	5	5	5	5	5
5	2	18	1	1	2	27	1	3	1	Y	2	1	5	5	5	5	5	5	5	5	5	5	5	5	5	5	5	5	5	5	5	5	5	5	5	5	5	5	5	5	5	5	5	5	5	5	5	5	5
5	2	143	1	1	2	27	1	3	1	Y	1	1	5	5	5	5	5	5	5	5	5	5	5	5	5	3	3	3	3	3	3	2	2	2	2	2	2	2	2	2	2	2	2	2	4	4	3	3	3
5	2	198	1	1	1	27	#NULL!	3	1	Y	2	1	5	5	5	5	5	5	5	5	5	5	5	5	5	5	5	5	5	5	5	5	5	5	5	5	5	5	5	5	5	5	5	5	5	5	5	5	5
5	2	109	1	1	2	26	1	3	1	Y	2	1	5	5	5	5	5	5	5	5	5	5	4	4	5	5	5	5	5	5	4	5	5	5	5	5	5	5	5	5	5	5	5	5	5	5	5	4	4
5	2	136	1	1	2	26	1	3	1	Y	1	#NULL!	5	5	5	5	5	5	5	5	5	5	5	5	5	5	5	5	5	5	5	5	5	5	5	5	5	5	5	5	5	5	5	5	5	5	5	5	5
5	2	141	1	1	2	26	#NULL!	3	1	Y	1	1	5	5	5	4	4	5	5	5	4	4	4	5	5	3	4	3	4	3	4	4	4	5	5	4	4	5	5	5	4	5	5	5	4	4	4	4	4
5	2	192	1	1	1	26	#NULL!	3	1	Y	#NULL!	#NULL!	5	5	4	4	5	4	4	4	4	4	3	3	5	4	5	5	5	5	4	5	5	5	5	5	5	5	4	5	5	5	5	4	5	5	4	4	5
5	2	213	1	1	2	26	#NULL!	3	1	Y	#NULL!	#NULL!	5	5	5	5	5	5	5	5	5	5	5	5	5	5	5	5	5	5	5	5	5	5	5	5	5	5	5	5	5	5	5	5	5	5	5	5	5
5	2	175	1	1	2	25	#NULL!	3	1	Y	#NULL!	#NULL!	5	5	5	5	5	5	5	5	5	5	5	5	5	5	5	5	5	5	5	5	5	5	5	5	5	5	5	5	5	5	5	5	5	5	5	5	5
5	2	188	1	1	2	25	#NULL!	3	1	Y	#NULL!	#NULL!	5	5	5	5	5	5	5	5	5	5	5	5	5	5	5	5	5	5	5	5	5	5	5	5	5	5	5	5	5	5	5	5	5	5	5	5	5
5	2	200	1	1	2	25	#NULL!	3	1	Y	#NULL!	#NULL!	5	5	5	5	5	5	5	5	5	5	5	5	5	5	5	5	5	5	5	5	5	5	5	5	5	5	5	5	5	5	5	5	5	5	5	5	5
5	2	206	1	1	2	25	#NULL!	3	1	Y	#NULL!	#NULL!	5	5	5	5	5	5	5	5	5	5	5	5	5	5	5	5	5	5	5	5	5	5	5	5	5	5	5	5	5	5	5	5	5	5	5	5	5
5	2	207	1	1	2	25	#NULL!	3	1	Y	#NULL!	#NULL!	5	5	5	5	5	5	5	5	5	5	5	5	5	5	5	5	5	5	5	5	5	5	5	5	5	5	5	5	5	5	5	5	5	5	5	5	5
5	2	216	1	1	2	25	#NULL!	3	1	Y	3	#NULL!	4	4	4	4	5	4	5	5	5	5	4	4	5	4	5	5	5	5	4	5	5	5	5	5	5	5	5	5	5	5	5	5	4	4	4	4	4
5	2	128	1	1	1	24	1	3	1	Y	1	1	5	5	5	5	5	5	5	5	5	5	5	5	5	5	5	5	5	5	5	5	5	5	5	5	5	5	5	5	5	5	5	5	5	5	5	4	4
5	2	218	1	1	2	24	#NULL!	3	1	Y	#NULL!	#NULL!	5	5	5	5	5	5	5	5	5	5	5	5	5	5	5	5	5	5	5	5	5	5	5	5	5	5	5	5	5	5	5	5	5	5	5	5	5
5	2	133	1	1	2	23	#NULL!	3	1	Y	1	1	5	5	5	5	5	5	5	5	5	5	5	5	5	5	5	5	5	5	5	5	5	5	5	5	5	5	5	5	5	5	5	5	5	5	5	5	5
5	2	88	1	1	2	21	3	3	3	N	1	3	5	5	5	5	5	5	5	5	5	5	5	5	5	5	5	5	5	5	5	5	5	5	5	5	5	5	5	5	5	5	5	5	5	5	5	5	5
5	2	132	1	1	2	21	#NULL!	3	1	Y	1	1	5	5	5	5	5	5	5	5	5	5	5	5	5	5	5	5	5	5	5	5	5	5	5	5	5	5	5	5	5	5	5	5	5	5	5	5	5
5	2	144	1	1	2	21	1	3	1	Y	#NULL!	#NULL!	5	5	5	5	5	5	5	5	5	5	5	5	5	5	5	5	5	5	5	5	5	5	5	5	5	5	5	5	5	5	5	5	5	5	5	5	5
5	2	126	1	1	2	20	#NULL!	3	1	Y	#NULL!	1	4	4	4	4	4	4	4	4	4	4	4	4	5	4	4	4	4	4	4	5	5	5	5	5	5	5	5	5	5	5	5	5	5	5	4	5	4
5	2	226	1	1	1	20	#NULL!	3	1	Y	#NULL!	#NULL!	5	5	5	5	5	5	5	5	5	5	5	5	5	5	5	5	5	5	5	5	5	5	5	5	5	5	5	5	5	5	5	5	5	5	5	#NULL!	5
5	2	3	1	1	1	49	2	3	1	Y	1	5	4	4	4	4	4	4	4	4	4	4	4	4	4	4	4	4	4	4	4	4	4	4	4	4	4	4	4	4	4	4	4	4	4	4	4	4	4
5	2	32	1	1	1	49	4	3	1	Y	1	5	5	5	5	4	5	4	4	5	4	5	4	4	4	5	5	4	5	4	4	4	4	5	4	4	4	4	4	5	4	4	4	4	4	4	4	4	4
5	2	148	1	1	1	49	4	3	1	Y	1	#NULL!	4	4	4	4	4	4	4	4	4	4	4	4	4	4	4	4	4	4	4	4	4	4	4	4	4	4	4	4	4	4	4	4	4	4	4	4	4
5	2	23	1	1	2	48	3	3	1	Y	2	5	5	5	5	5	5	5	5	5	5	5	4	4	5	5	5	5	4	4	5	5	5	4	5	5	5	5	5	5	4	5	5	4	5	4	4	4	5
5	2	101	1	1	1	48	2	3	1	Y	2	5	5	5	5	5	5	5	5	5	5	5	4	5	5	5	5	4	5	5	4	5	5	5	5	5	5	5	5	5	5	5	5	5	5	5	5	5	5
5	2	28	1	1	2	47	3	3	1	Y	1	5	5	5	5	5	5	5	5	5	5	5	5	5	5	5	5	5	5	5	5	5	5	5	5	5	5	5	5	5	5	5	5	5	5	5	5	5	5
5	2	29	1	1	2	47	4	3	1	Y	1	5	5	5	5	5	5	5	5	5	5	4	4	4	5	5	5	5	5	5	5	5	5	5	5	5	5	5	5	5	5	5	5	5	4	4	4	3	3
5	2	91	1	1	1	47	3	3	3	N	2	5	5	5	5	5	5	5	5	5	5	5	5	5	5	5	5	5	5	5	5	5	5	5	5	5	5	5	5	5	5	5	5	5	5	5	5	5	5
5	2	19	1	1	2	46	2	3	1	Y	1	5	4	4	4	4	4	4	4	4	4	4	4	4	4	4	4	4	4	4	4	4	4	4	4	4	4	4	4	4	4	4	4	4	4	4	4	4	4
5	2	26	1	1	2	46	3	3	1	Y	1	5	5	5	5	4	5	5	5	5	5	5	5	5	5	5	5	5	5	5	5	5	5	5	5	5	5	5	5	5	5	5	5	5	5	5	5	5	5
5	2	70	1	1	1	46	3	3	3	N	1	5	5	5	5	5	5	5	5	5	5	5	5	5	5	4	5	4	4	4	4	4	5	5	5	4	5	5	5	5	5	5	5	5	4	4	4	4	4
5	2	49	1	1	1	44	2	3	3	N	1	5	5	5	5	5	5	5	5	5	5	5	5	5	5	5	5	5	5	5	5	5	5	5	5	5	5	5	5	5	5	5	5	5	5	5	5	5	5
5	2	53	1	1	2	44	2	3	3	N	1	4	5	5	5	5	5	5	5	5	5	5	5	5	5	5	5	5	5	5	5	5	5	5	5	5	5	5	5	5	5	5	5	5	5	5	5	5	5
5	2	69	1	1	1	44	2	3	3	N	1	4	5	5	5	4	5	4	4	5	5	5	4	4	5	5	3	4	4	3	4	5	5	5	5	5	5	5	5	5	5	5	4	4	4	5	4	4	4
5	2	93	1	1	#NULL!	44	3	3	3	N	1	4	4	5	5	4	5	4	5	4	4	5	3	4	4	4	5	4	5	4	4	5	5	5	4	4	4	4	4	4	4	4	4	4	4	4	4	4	4
5	2	98	1	1	#NULL!	43	2	3	3	N	1	5	5	5	5	5	5	5	5	5	5	5	5	5	5	5	5	5	5	5	5	5	5	5	5	5	5	5	5	5	5	5	5	5	5	5	5	5	5
5	2	24	1	1	2	42	3	3	1	Y	2	4	5	5	5	4	5	5	5	5	5	5	4	5	5	5	5	4	4	5	5	4	4	4	5	5	5	5	5	4	4	4	5	5	5	5	5	4	4
5	2	33	1	1	1	42	4	3	1	Y	2	4	5	5	5	4	5	5	5	5	4	4	3	4	4	5	5	4	5	5	4	5	5	5	5	4	4	4	5	5	5	4	4	4	5	5	4	4	4
5	2	51	1	1	1	42	2	3	3	N	1	3	5	5	5	5	5	5	5	5	5	5	5	5	5	5	5	5	5	5	5	5	5	5	5	5	5	5	5	5	5	5	5	5	5	5	5	5	5
5	2	90	1	1	2	42	3	3	3	N	1	1	5	5	5	4	5	5	5	5	4	5	4	4	5	4	5	5	5	5	5	5	4	5	5	5	5	5	5	5	5	5	5	5	5	5	5	5	5
5	2	27	1	1	1	41	3	3	1	Y	1	5	5	5	5	5	5	5	5	5	5	5	5	5	5	5	5	5	5	5	5	5	5	5	5	5	5	5	5	5	5	5	5	5	5	5	5	5	5
5	2	96	1	1	2	41	3	3	3	N	3	5	5	5	5	5	5	5	5	5	5	5	5	5	5	5	5	5	5	5	5	5	5	5	5	5	5	5	5	5	5	5	5	5	5	5	5	5	5
5	2	127	1	1	2	41	#NULL!	3	1	Y	3	1	5	5	5	5	5	5	5	5	5	5	5	5	5	5	5	5	5	5	5	5	5	5	5	5	5	5	5	5	5	5	5	5	4	4	3	4	4
5	2	20	1	1	2	40	3	3	1	Y	1	5	5	5	4	4	5	4	4	4	4	4	4	4	4	5	5	5	5	5	5	5	5	5	5	5	5	5	5	5	5	5	5	5	4	4	4	4	4
5	2	21	1	1	2	40	3	3	1	Y	1	#NULL!	5	5	5	5	5	5	5	5	5	5	5	4	5	5	5	4	5	5	5	5	5	5	5	5	5	5	5	5	5	5	5	5	5	5	4	4	4
5	2	67	1	1	2	40	3	3	3	N	1	4	5	5	5	4	4	4	4	4	5	4	3	4	4	5	5	5	5	5	5	5	5	5	5	5	5	5	5	5	5	5	5	5	3	4	#NULL!	4	4
5	2	86	1	1	#NULL!	40	3	3	3	N	1	4	4	4	4	4	4	4	4	4	4	4	4	4	4	4	4	4	4	4	4	4	4	4	4	4	4	4	4	4	4	4	4	4	4	4	4	4	4
5	2	87	1	1	#NULL!	40	3	3	3	N	2	3	5	5	5	4	5	5	4	4	4	5	4	3	5	4	5	4	5	4	4	5	5	5	5	5	4	5	5	5	5	5	5	4	4	5	4	4	4
5	2	94	1	1	2	40	3	3	3	N	1	4	5	5	5	4	5	5	5	5	5	5	4	4	5	5	5	4	5	5	4	5	5	5	5	5	5	5	5	5	5	5	5	4	5	5	5	5	5
5	2	150	1	1	1	40	3	3	1	Y	1	4	5	5	5	5	5	5	5	5	5	5	5	5	5	5	5	5	#NULL!	#NULL!	5	5	5	#NULL!	#NULL!	5	5	#NULL!	#NULL!	5	4	5	4	5	5	5	#NULL!	#NULL!	5
5	2	153	1	1	2	40	#NULL!	3	1	Y	2	4	4	4	4	4	4	4	4	4	4	4	3	3	3	4	4	3	5	4	5	3	3	5	4	4	4	4	4	4	4	3	4	3	4	4	2	2	2
5	2	97	1	1	1	39	2	3	3	N	1	3	5	5	5	5	5	5	5	5	5	5	5	5	5	5	5	5	5	5	5	5	5	5	5	5	5	5	5	5	5	5	5	5	5	5	5	5	5
5	2	124	1	1	2	39	#NULL!	3	1	Y	1	3	4	4	4	4	4	4	4	4	4	4	4	4	4	4	4	4	4	4	4	4	4	4	4	4	4	4	4	4	4	4	4	4	4	4	4	4	4
5	2	146	1	1	2	39	2	3	1	Y	1	4	5	5	5	4	5	5	5	5	5	5	4	5	5	5	5	5	5	5	5	5	5	5	5	5	5	5	5	5	5	5	5	5	4	4	4	4	4
5	2	8	1	1	2	38	2	3	1	Y	1	3	5	5	5	5	5	5	5	5	5	5	5	5	5	5	5	5	5	5	5	5	5	5	5	5	5	5	5	5	5	5	5	5	5	5	5	5	4
5	2	55	1	1	2	38	2	3	3	N	1	4	5	5	5	4	5	4	4	5	5	4	4	4	5	5	4	5	5	3	4	5	5	5	5	5	5	5	5	5	5	5	4	4	4	5	4	4	4
5	2	123	1	1	1	38	#NULL!	3	1	Y	1	3	4	4	4	4	4	4	4	4	4	4	4	4	4	4	4	4	4	4	4	4	4	4	4	4	4	4	4	4	4	4	4	4	4	4	4	4	4
5	2	52	1	1	1	36	2	3	3	N	1	#NULL!	5	5	5	5	5	5	5	5	5	5	5	4	5	5	5	5	5	5	5	5	5	5	5	5	5	5	5	5	5	5	5	5	5	5	5	5	5
5	2	103	1	1	1	36	2	3	1	Y	3	2	5	5	5	5	5	5	5	5	4	5	4	4	5	4	5	4	5	4	4	5	5	5	5	5	5	5	5	5	5	5	5	5	5	5	5	5	5
5	2	107	1	1	2	36	1	3	1	Y	1	3	5	5	5	5	5	5	5	5	5	5	5	5	5	4	5	5	5	4	4	5	5	5	5	5	5	5	5	5	5	5	5	5	4	5	4	3	4
5	2	125	1	1	2	36	#NULL!	3	1	Y	#NULL!	1	5	5	5	5	5	5	5	5	5	5	5	5	5	5	5	5	5	5	5	5	5	5	5	5	5	5	5	5	5	5	5	5	5	5	5	5	5
5	2	59	1	1	#NULL!	35	1	3	3	N	#NULL!	3	5	5	4	4	5	5	4	5	4	4	3	5	5	5	5	5	5	4	4	3	1	5	5	5	5	5	5	5	4	3	2	4	3	2	4	1	1
5	2	100	1	1	#NULL!	35	2	3	1	Y	2	3	5	5	3	5	4	5	4	4	3	5	3	4	5	4	5	#NULL!	5	3	4	#NULL!	5	5	3	4	#NULL!	4	5	5	5	4	4	5	4	5	#NULL!	5	#NULL!
5	2	108	1	1	2	35	2	3	1	Y	2	2	5	4	4	4	4	4	4	4	4	4	3	4	5	5	5	5	5	5	4	4	4	4	4	4	4	4	4	5	5	4	4	4	4	4	3	3	3
5	2	22	1	1	1	56	3	3	1	Y	1	5	5	5	5	5	4	4	4	5	4	5	5	4	5	4	4	4	5	4	5	4	5	4	4	4	5	5	4	4	4	4	5	5	5	5	5	4	4
5	2	68	1	1	#NULL!	54	2	3	3	N	#NULL!	#NULL!	5	5	5	5	4	4	4	4	5	5	5	5	5	5	5	5	4	4	4	5	5	5	5	4	4	4	4	5	5	5	5	4	5	5	5	5	4
5	2	31	1	1	1	52	4	3	1	Y	2	5	5	5	5	5	5	5	5	5	5	4	4	4	5	5	5	5	5	5	5	5	5	5	5	5	5	5	5	5	5	5	5	5	5	5	5	5	5
5	2	30	1	1	2	50	2	3	1	Y	2	5	5	5	5	5	5	5	5	5	5	5	5	5	5	5	5	4	5	5	5	5	5	5	5	5	5	5	5	5	5	5	5	5	4	4	4	4	4
5	2	57	1	1	2	50	1	3	3	N	#NULL!	5	5	5	5	4	4	4	4	4	4	5	3	4	4	5	5	5	5	5	5	#NULL!	#NULL!	5	4	4	4	4	4	5	5	4	4	4	5	5	4	4	5
5	2	89	1	1	1	50	4	3	3	N	1	5	4	4	5	4	5	5	5	5	5	4	3	3	3	4	4	4	4	4	4	5	5	5	5	4	4	4	3	4	5	4	5	4	2	3	#NULL!	#NULL!	#NULL!
5	2	105	1	1	2	50	4	3	1	Y	2	5	5	5	5	5	5	5	5	5	5	5	5	5	5	5	5	5	5	5	5	5	5	5	5	5	5	5	5	5	5	5	5	5	4	4	1	1	4
5	2	142	1	1	2	50	4	3	1	Y	1	5	4	4	4	4	4	4	4	4	4	4	4	4	4	5	5	5	5	5	5	5	5	5	5	5	5	5	5	5	5	4	5	4	4	5	4	3	4
6	2	66	1	1	2	34	2	2	1	Y	2	3	5	5	5	5	5	5	5	5	5	5	5	5	5	5	5	5	5	5	5	5	5	5	5	5	5	5	5	5	5	5	5	5	5	5	5	5	5
6	2	52	1	1	1	33	2	2	1	Y	1	2	2	3	3	3	4	3	2	3	4	3	2	3	3	3	4	4	4	5	4	4	3	4	4	5	4	3	4	4	5	4	4	3	3	4	3	2	3
6	2	51	1	1	2	32	2	2	1	Y	2	3	4	3	4	4	3	3	4	4	5	4	4	3	4	2	2	2	2	2	3	4	5	4	4	4	3	3	4	4	3	4	4	3	3	4	4	3	4
6	2	61	1	1	2	31	1	2	1	Y	1	2	5	5	5	5	5	5	5	5	5	5	5	5	5	5	5	5	5	5	5	5	5	5	5	5	5	5	5	5	5	5	5	5	5	5	5	5	5
6	2	43	1	1	#NULL!	30	1	2	1	Y	1	2	5	5	5	4	4	4	5	5	5	5	5	5	5	5	5	5	5	5	4	5	5	5	5	5	5	5	5	5	5	5	5	5	5	5	5	5	5
6	2	50	1	1	1	30	1	2	1	Y	2	1	3	4	4	3	3	4	5	4	4	4	4	4	4	3	4	4	3	4	3	4	3	4	3	4	3	4	5	4	3	4	4	5	3	3	4	4	5
6	2	63	1	1	2	29	1	2	1	Y	2	1	5	5	5	5	5	5	5	5	5	5	4	5	5	5	5	5	5	4	5	5	5	5	5	5	5	5	5	5	5	5	5	5	5	5	5	5	5
6	2	40	1	1	1	26	1	2	1	Y	1	1	4	5	4	5	4	4	4	5	4	5	5	4	5	5	2	3	4	3	4	4	5	4	4	4	4	5	4	5	4	5	4	5	4	4	4	4	5
6	2	68	1	1	2	26	1	2	1	Y	1	1	4	4	4	4	4	4	4	4	4	4	4	4	4	4	4	4	4	4	4	4	4	4	4	4	4	4	4	4	4	4	4	4	4	4	4	4	4
6	2	251	1	1	1	33	2	2	1	N	1	3	5	5	5	4	5	4	5	5	4	5	5	4	5	4	4	4	5	5	5	5	4	5	5	5	4	5	5	5	4	4	4	5	#NULL!	#NULL!	#NULL!	#NULL!	#NULL!
6	2	241	1	1	1	30	2	2	1	N	1	2	4	4	4	4	5	4	4	5	5	4	#NULL!	3	4	4	5	4	5	4	3	4	4	4	4	4	4	4	4	4	4	4	4	4	4	5	3	4	4
6	2	71	1	1	2	48	4	2	1	Y	2	5	5	5	5	5	5	5	5	5	5	4	4	4	4	4	4	4	4	4	4	5	5	5	5	5	5	5	5	5	5	5	5	5	5	5	4	4	4
6	2	56	1	1	2	46	4	2	1	Y	2	5	4	4	4	4	4	5	5	5	5	5	4	4	5	4	5	4	5	5	5	5	5	5	5	5	5	5	5	5	5	5	5	5	4	5	4	4	5
6	2	69	1	1	2	44	3	2	1	Y	1	5	5	4	4	4	5	5	4	4	4	4	5	4	5	4	5	4	5	4	4	5	5	5	5	5	5	4	4	4	5	4	4	4	4	4	3	3	4
6	2	42	1	1	1	42	4	2	1	Y	2	4	5	5	4	5	5	4	#NULL!	5	3	4	3	3	4	4	5	4	4	5	4	4	4	5	4	4	4	4	5	4	4	5	4	4	5	5	4	4	5
6	2	54	1	1	2	42	4	2	1	Y	2	5	5	5	5	4	5	5	5	5	5	5	3	5	5	5	5	5	5	5	5	5	5	5	5	5	5	5	5	5	5	5	5	4	5	5	5	5	5
6	2	55	1	1	1	42	4	2	1	Y	1	4	5	5	5	4	5	5	5	5	5	5	3	5	5	5	5	5	5	5	5	5	5	5	5	5	5	5	5	5	5	5	5	4	5	5	5	5	5
6	2	58	1	1	2	42	3	2	1	Y	2	3	5	5	5	5	5	5	5	5	5	4	4	5	5	4	4	4	5	5	5	4	4	4	4	4	4	4	4	4	4	4	4	4	4	4	4	4	4
6	2	41	1	1	1	41	4	2	1	Y	1	4	5	5	5	5	5	5	5	5	5	5	5	5	5	5	5	5	5	5	5	5	5	5	5	5	5	5	5	5	5	5	5	5	5	5	5	5	5
6	2	53	1	1	1	41	4	2	1	Y	2	4	5	5	5	5	5	5	5	5	5	5	5	5	5	5	5	5	5	5	5	5	5	5	5	5	4	4	5	5	5	5	5	5	5	5	4	4	5
6	2	65	1	1	2	41	3	2	1	Y	2	4	5	4	5	3	4	4	3	5	#NULL!	4	3	#NULL!	4	4	5	5	5	4	5	4	3	4	4	4	4	4	4	4	5	3	4	3	4	5	#NULL!	2	3
6	2	60	1	1	2	40	3	2	1	Y	1	4	5	5	5	5	5	5	5	5	5	5	4	5	5	4	4	4	5	5	5	4	4	4	4	4	4	4	4	4	4	4	4	4	4	4	4	4	4
6	2	64	1	1	2	40	3	2	1	Y	3	4	5	5	5	5	5	5	5	5	5	5	5	5	5	5	5	5	5	5	5	5	5	5	5	5	5	5	5	5	5	5	5	5	5	5	5	5	5
6	2	59	1	1	1	39	3	2	1	Y	2	4	5	5	5	5	5	5	5	5	5	4	4	5	5	4	4	4	5	5	5	4	4	4	4	4	4	4	4	4	4	4	4	4	4	4	4	4	4
6	2	70	1	1	1	37	3	2	1	Y	2	3	5	5	5	4	5	5	5	5	5	5	5	3	5	4	5	4	4	4	4	4	5	4	4	4	4	4	5	5	5	5	4	5	4	4	5	4	4
6	2	62	1	1	2	36	3	2	1	Y	2	3	5	4	5	5	4	4	5	4	5	4	4	4	5	5	4	4	4	5	4	5	4	5	5	5	5	5	4	5	4	3	4	5	3	5	3	4	4
6	2	57	1	1	2	35	3	2	1	Y	2	3	5	5	5	5	5	5	5	5	5	5	5	5	5	5	5	5	5	5	5	5	5	5	5	5	5	5	5	5	5	5	5	5	5	5	5	5	5
6	2	331	1	1	1	49	2	2	1	Y	1	5	5	5	5	5	5	4	5	5	5	5	4	4	5	4	5	4	5	5	4	5	5	5	5	4	5	4	4	4	5	4	4	4	4	4	4	4	4
6	2	337	1	1	1	49	3	2	1	Y	1	5	5	5	5	4	5	5	5	5	5	4	3	3	4	4	5	4	5	5	4	4	4	4	4	4	4	4	4	4	4	4	4	4	3	4	3	3	2
6	2	334	1	1	1	48	4	2	1	Y	1	5	4	4	5	5	5	5	5	5	4	4	4	4	5	5	5	5	5	5	5	5	5	5	5	5	5	5	5	5	5	5	5	5	4	4	4	4	4
6	2	252	1	1	2	47	2	2	1	N	#NULL!	5	4	4	4	4	4	4	4	4	4	4	4	4	4	4	4	4	4	4	5	4	4	4	4	4	4	4	4	4	4	4	4	4	4	4	#NULL!	#NULL!	1
6	2	326	1	1	2	47	2	2	1	Y	1	5	5	5	5	4	5	4	5	4	4	5	3	5	5	5	5	4	5	5	4	5	4	5	4	4	4	4	4	5	5	4	4	4	4	5	4	4	4
6	2	335	1	1	1	46	3	2	1	Y	1	5	5	5	#NULL!	4	5	5	5	5	4	5	4	4	5	5	5	4	5	5	4	5	5	5	5	4	5	4	4	5	5	4	4	4	4	5	4	4	4
6	2	239	1	1	2	45	2	2	1	N	1	5	5	5	5	4	5	4	4	5	4	4	4	4	5	4	4	4	5	5	5	4	5	5	4	5	5	4	5	4	5	4	5	5	5	#NULL!	3	4	4
6	2	324	1	1	2	45	2	2	1	Y	1	5	5	5	5	5	5	5	5	5	5	5	5	5	5	5	5	5	5	5	5	5	5	5	5	5	5	5	5	5	5	5	5	5	5	5	5	5	5
6	2	236	1	1	1	44	3	2	1	N	1	5	3	4	5	4	5	4	4	3	4	4	3	3	4	4	5	4	5	5	4	4	4	5	4	5	4	5	4	4	4	5	5	5	4	5	4	4	5
6	2	333	1	1	1	44	3	2	1	Y	1	5	4	5	5	5	5	5	5	5	5	5	4	5	5	4	5	3	5	5	5	5	5	5	5	5	5	5	5	5	5	3	5	5	5	5	4	4	5
6	2	339	1	1	1	44	4	2	1	Y	1	5	5	5	5	5	5	5	5	5	5	5	4	4	5	4	5	4	5	4	4	4	4	5	5	5	5	5	4	4	4	3	4	4	3	4	4	3	4
6	2	254	1	1	2	43	4	2	1	N	1	5	4	4	4	4	4	4	4	4	4	4	4	4	4	4	4	4	4	4	4	4	4	4	4	4	4	4	4	4	4	4	4	4	4	4	4	4	4
6	2	256	1	1	1	43	4	2	1	N	1	4	4	4	4	4	4	4	4	4	4	4	3	4	4	5	5	5	5	5	5	5	5	5	5	5	5	5	4	4	4	4	4	4	4	4	4	4	4
6	2	259	1	1	2	43	2	2	1	N	#NULL!	4	5	5	5	4	5	5	5	5	5	4	4	4	5	5	5	4	5	5	4	5	4	4	4	4	4	4	4	5	5	5	4	4	#NULL!	#NULL!	#NULL!	#NULL!	#NULL!
6	2	277	1	1	#NULL!	43	3	2	1	N	1	5	5	5	5	5	5	5	5	5	5	5	5	5	5	4	4	4	4	4	3	4	5	5	5	5	3	3	5	5	5	5	4	4	4	4	3	3	3
6	2	233	1	1	2	42	3	2	1	N	1	4	4	5	5	3	5	4	3	4	3	3	2	3	4	3	4	4	5	4	3	5	5	5	5	5	5	5	5	5	5	4	4	3	3	5	#NULL!	#NULL!	3
6	2	240	1	1	1	42	2	2	1	N	1	5	5	4	5	5	5	5	5	5	5	5	5	5	5	4	4	4	5	5	3	5	4	5	4	4	4	4	5	5	5	5	5	5	4	3	3	4	4
6	2	249	1	1	2	42	3	2	1	N	#NULL!	4	4	4	5	3	4	5	4	4	4	3	2	2	3	4	5	4	5	5	5	4	4	5	5	4	4	5	5	5	4	5	4	5	4	4	4	5	4
6	2	258	1	1	2	42	2	2	1	N	#NULL!	#NULL!	5	5	5	5	5	5	5	5	5	5	5	5	5	5	5	5	5	5	5	5	5	5	5	5	5	5	5	5	5	5	5	5	5	5	5	5	5
6	2	275	1	1	2	42	4	2	1	N	#NULL!	5	5	5	5	5	5	5	5	5	5	5	5	5	5	5	4	3	3	4	4	5	5	4	4	5	5	5	4	4	4	4	5	5	3	3	4	4	4
6	2	323	1	1	1	42	3	2	1	Y	1	4	5	5	5	5	5	5	5	5	5	5	5	5	5	5	5	5	5	5	5	5	5	5	5	5	5	5	5	5	5	5	5	5	5	5	5	5	5
6	2	325	1	1	2	42	2	2	1	Y	1	4	3	5	5	4	5	4	4	4	4	5	4	5	5	5	5	4	5	5	5	5	5	5	5	5	5	5	4	5	5	4	5	4	4	5	4	3	3
6	2	328	1	1	1	42	2	2	1	Y	1	5	5	5	5	5	5	5	5	5	5	5	4	5	5	5	5	4	5	5	3	5	5	5	5	5	5	5	5	5	5	5	4	5	5	5	4	4	4
6	2	235	1	1	2	41	3	2	1	N	1	3	5	5	5	5	5	5	5	5	4	5	4	5	5	4	4	4	4	4	4	4	4	4	4	4	4	4	4	4	5	4	3	3	4	4	4	4	3
6	2	250	1	1	2	41	4	2	1	N	1	4	5	5	5	5	5	5	5	5	5	4	4	4	4	4	5	4	4	4	4	4	4	4	4	4	4	4	4	4	4	4	4	4	4	4	4	4	4
6	2	253	1	1	2	41	3	2	1	N	1	5	4	4	5	3	5	5	5	4	4	4	3	2	4	5	5	4	5	5	4	5	4	5	4	5	4	4	5	5	5	5	4	4	5	5	3	3	4
6	2	255	1	1	1	41	2	2	1	N	#NULL!	4	5	5	5	5	5	5	5	5	4	5	4	4	5	4	5	4	5	4	4	5	5	5	5	5	4	4	5	5	5	4	4	4	4	4	3	4	4
6	2	260	1	1	#NULL!	41	2	2	1	N	1	4	5	5	5	4	5	5	5	5	5	5	4	2	3	4	4	4	5	#NULL!	4	5	5	5	5	5	5	5	5	5	4	4	4	4	4	5	4	3	3
6	2	276	1	1	2	41	2	2	1	N	#NULL!	4	5	5	5	5	5	5	5	5	5	5	5	5	5	5	5	5	5	5	5	5	5	5	5	5	5	5	5	5	5	5	5	5	5	5	4	4	4
6	2	234	1	1	2	40	3	2	1	N	#NULL!	4	5	5	5	4	5	5	5	5	5	5	3	4	5	4	5	4	4	4	#NULL!	5	3	4	4	4	4	5	5	5	4	5	5	3	4	4	4	4	5
6	2	238	1	1	1	40	2	2	1	N	#NULL!	4	5	4	5	5	5	5	5	5	5	5	5	5	5	4	4	4	5	5	3	4	4	4	4	4	5	5	5	5	5	5	5	5	4	4	4	4	2
6	2	242	1	1	#NULL!	40	2	2	1	N	1	4	5	5	5	5	5	5	5	5	5	5	5	5	5	4	5	5	5	5	5	5	5	5	5	5	5	5	5	5	5	5	5	5	5	5	5	5	5
6	2	257	1	1	1	40	3	2	1	N	1	4	4	4	5	4	5	4	5	4	4	5	2	2	3	4	5	3	5	4	4	4	4	5	4	4	4	4	4	4	4	4	4	3	4	5	4	4	5
6	2	322	1	1	#NULL!	40	3	2	1	Y	1	4	5	5	5	5	5	5	5	5	5	5	5	5	5	5	5	5	5	5	5	5	5	5	5	5	5	5	5	5	5	5	5	5	5	5	5	5	5
6	2	327	1	1	2	40	2	2	1	Y	1	4	5	5	5	4	4	4	5	5	5	4	3	4	4	5	5	4	5	4	4	4	4	5	4	4	5	4	4	4	4	4	5	4	4	4	4	4	4
6	2	261	1	1	2	39	2	2	1	N	1	4	4	4	3	3	5	5	4	5	4	4	2	4	4	5	4	4	5	4	4	5	4	5	4	4	3	4	#NULL!	4	4	4	4	4	3	4	4	3	4
6	2	262	1	1	2	38	3	2	1	N	#NULL!	3	5	5	5	4	5	4	5	5	5	5	3	4	5	3	4	4	5	5	4	5	5	5	5	5	4	4	4	5	5	5	4	4	4	4	4	4	4
6	2	329	1	1	2	37	2	2	1	Y	1	#NULL!	5	5	5	4	5	5	5	5	4	4	4	5	5	5	5	4	5	5	5	5	5	5	4	4	5	5	4	5	5	4	4	4	5	5	4	4	5
6	2	232	1	1	2	36	3	2	1	N	1	3	5	5	5	5	5	5	5	5	4	4	4	3	4	4	5	5	5	5	5	5	4	5	5	4	4	4	5	5	5	4	4	4	5	5	4	3	4
6	2	237	1	1	2	36	3	2	1	N	1	3	5	5	5	4	5	5	5	5	5	5	3	4	5	4	5	4	4	4	5	5	3	4	4	4	4	4	4	4	4	4	4	4	4	4	3	4	4
6	2	248	1	1	2	36	3	2	1	N	1	4	5	4	3	4	5	4	4	4	5	4	5	4	4	4	5	4	4	4	4	5	5	4	4	4	4	4	5	5	4	4	5	4	4	4	5	5	4
6	2	263	1	1	1	56	3	2	1	N	#NULL!	5	5	5	5	4	5	5	4	3	4	4	3	3	4	4	5	3	5	3	2	5	5	5	4	4	4	4	4	5	5	#NULL!	4	3	3	3	3	4	3
6	2	332	1	1	1	56	4	2	1	Y	1	#NULL!	4	4	4	4	4	4	4	4	4	3	3	3	3	4	4	4	4	4	4	5	5	5	5	5	4	4	4	4	5	4	4	4	4	4	3	3	4
6	2	336	1	1	1	54	3	2	1	Y	1	5	5	5	4	5	4	5	4	4	3	4	4	4	5	4	5	4	5	5	3	4	5	5	5	4	4	4	4	5	5	4	4	4	4	5	4	4	4
6	2	338	1	1	1	53	4	2	1	Y	1	5	5	5	5	4	5	4	5	5	5	5	4	4	5	5	5	4	5	5	4	5	5	5	5	5	4	5	4	5	4	5	5	5	5	5	4	4	4
6	2	230	1	1	2	50	4	2	1	N	1	5	5	5	4	4	5	4	4	4	4	4	3	4	4	4	4	3	4	4	4	4	4	4	4	4	4	4	4	4	4	4	4	4	5	5	4	4	4
6	2	330	1	1	1	50	2	2	1	Y	#NULL!	5	5	5	5	5	5	5	5	5	5	5	5	5	5	5	5	5	5	4	3	4	4	5	5	5	5	3	5	5	5	5	5	5	5	5	5	5	5
6	2	340	1	1	2	50	3	2	1	Y	1	5	5	5	5	5	5	5	5	5	5	5	5	5	5	4	4	3	4	5	4	4	5	4	5	5	5	4	5	5	5	4	5	5	4	4	5	4	5
6	2	137	1	1	#NULL!	#NULL!	3	3	1	Y	1	2	5	5	5	5	5	5	5	5	5	5	5	5	5	5	5	5	5	5	5	5	5	5	5	5	5	5	5	5	5	5	5	5	5	5	#NULL!	4	#NULL!
6	2	168	1	1	#NULL!	#NULL!	1	3	1	Y	#NULL!	#NULL!	5	4	4	4	5	5	5	5	5	4	3	4	5	5	5	5	5	5	5	5	5	5	5	5	5	5	5	5	5	5	5	5	5	5	5	5	5
6	2	188	1	1	#NULL!	#NULL!	1	3	1	Y	#NULL!	#NULL!	5	4	3	4	5	5	4	4	4	3	5	4	3	4	4	5	4	5	5	4	5	4	5	5	5	4	4	5	4	5	4	5	5	4	5	4	#NULL!
6	2	205	1	1	#NULL!	#NULL!	1	3	1	Y	#NULL!	#NULL!	5	4	4	4	5	4	4	4	4	4	4	3	4	4	5	4	4	4	4	5	5	5	5	5	4	5	5	5	5	5	#NULL!	#NULL!	5	5	5	4	4
6	2	2	1	1	#NULL!	34	2	3	2		2	2	5	5	5	5	5	5	5	5	5	5	5	5	5	5	4	4	4	4	4	4	4	4	4	4	4	4	4	4	4	4	4	4	4	4	4	4	4
6	2	7	1	1	1	34	2	3	2		1	2	5	5	4	4	5	4	4	4	4	5	4	3	4	5	5	5	5	4	4	5	5	5	5	5	5	5	5	5	5	5	5	5	5	5	4	4	4
6	2	38	1	1	1	34	2	3	2	Y	2	2	3	3	5	2	2	4	5	2	2	4	4	4	5	3	3	4	5	4	5	4	5	5	4	4	4	5	5	#NULL!	#NULL!	4	5	2	3	4	5	4	5
6	2	131	1	1	1	34	2	3	1	Y	1	3	4	4	4	4	4	4	4	4	4	4	4	4	4	5	4	5	5	4	4	5	4	4	4	4	4	3	4	4	5	3	3	3	4	4	2	3	3
6	2	135	1	1	1	34	1	3	1	Y	1	2	4	4	3	4	4	4	4	4	4	4	3	4	4	5	5	5	5	5	5	4	5	5	5	5	4	5	5	5	5	5	5	5	5	5	5	5	5
6	2	142	1	1	#NULL!	34	2	3	1	Y	1	2	5	5	5	5	5	5	5	5	5	5	5	5	5	5	5	5	5	5	5	5	5	5	5	5	5	5	5	5	5	5	5	5	5	5	5	5	5
6	2	8	1	1	1	33	2	3	2		2	2	5	4	4	4	5	4	4	4	4	4	4	4	5	4	5	4	5	5	4	5	4	5	4	5	5	5	4	5	4	4	4	4	5	5	4	4	4
6	2	48	1	1	2	33	2	3	2	Y	#NULL!	#NULL!	4	4	4	4	4	4	4	4	4	4	4	4	4	4	4	4	4	4	4	4	4	4	4	4	4	4	4	4	4	4	4	4	4	4	4	4	4
6	2	108	1	1	1	33	2	3	1	Y	1	2	5	5	5	4	5	5	5	5	5	5	4	4	5	5	5	5	5	4	4	4	4	4	5	5	5	5	5	4	4	4	5	4	5	5	4	3	4
6	2	176	1	1	1	33	2	3	1	Y	2	2	5	5	5	5	5	4	4	4	4	4	4	4	4	4	5	4	4	4	4	5	5	5	5	5	5	5	5	5	5	4	4	4	5	4	4	4	4
6	2	177	1	1	2	33	2	3	1	Y	2	2	5	5	5	4	5	5	5	5	5	5	4	4	4	5	5	4	5	5	5	5	5	5	5	5	5	5	5	5	5	5	5	5	5	5	3	3	3
6	2	185	1	1	2	33	2	3	1	Y	3	2	5	5	5	4	5	5	5	5	5	5	5	5	5	5	5	5	5	5	5	5	5	5	5	5	5	5	5	5	5	5	5	5	5	5	5	5	5
6	2	6	1	1	2	32	1	3	2		2	1	5	4	5	4	4	5	4	4	5	5	5	5	5	5	5	5	5	5	5	5	5	5	5	5	5	5	5	5	5	5	5	5	5	5	5	5	5
6	2	24	1	1	2	32	1	3	2	Y	1	3	5	5	5	5	5	5	5	5	5	5	5	5	5	5	5	5	5	5	5	5	5	5	5	5	5	5	5	5	5	5	5	5	5	5	5	5	5
6	2	28	1	1	#NULL!	32	2	3	2	Y	2	2	5	5	5	5	5	5	5	5	5	5	4	4	4	5	5	4	4	5	5	5	5	5	5	5	5	5	5	5	5	5	5	5	5	5	5	5	5
6	2	45	1	1	#NULL!	32	2	3	2	Y	2	2	4	4	4	4	4	4	4	5	5	4	4	4	4	4	4	4	4	4	3	3	3	4	3	3	3	3	3	5	4	5	4	3	4	3	2	3	3
6	2	46	1	1	#NULL!	32	1	3	2	Y	2	1	5	5	3	4	4	3	#NULL!	4	5	5	4	5	#NULL!	5	4	5	4	5	4	5	5	5	4	4	4	5	5	5	5	5	5	5	4	5	#NULL!	5	5
6	2	9	1	1	2	31	1	3	2		1	2	#NULL!	5	4	4	4	4	5	5	5	5	5	5	5	5	5	5	5	5	4	5	5	5	5	5	5	5	5	5	5	5	5	5	5	5	5	5	5
6	2	29	1	1	1	31	2	3	2	Y	2	1	5	5	5	5	5	5	5	5	5	5	5	5	5	5	5	5	5	5	5	5	5	5	5	5	5	5	5	5	5	5	5	5	5	5	5	5	5
6	2	47	1	1	1	31	2	3	2	Y	2	#NULL!	5	5	5	4	4	5	5	5	5	5	5	4	5	5	5	5	5	3	5	5	5	5	5	4	4	5	5	5	5	5	5	5	5	5	5	5	5
6	2	113	1	1	2	31	1	3	1	Y	2	1	4	4	4	3	3	4	4	4	4	4	5	5	5	3	4	4	5	4	4	3	4	4	5	4	4	3	4	5	4	4	5	4	4	3	4	4	4
6	2	121	1	1	2	31	1	3	1	Y	2	1	4	4	5	4	5	4	3	4	5	4	4	3	4	4	3	3	3	4	4	3	3	4	4	4	3	3	4	4	5	5	5	4	4	4	5	5	5
6	2	125	1	1	1	31	1	3	1	Y	2	2	4	3	3	5	5	5	5	5	5	4	4	3	5	3	5	5	5	5	5	5	5	5	5	5	5	4	5	5	5	4	5	4	4	4	4	5	4
6	2	126	1	1	2	31	1	3	1	Y	1	1	4	4	4	5	5	5	4	4	5	5	4	5	5	4	5	4	5	4	4	4	5	4	5	4	5	4	3	4	4	4	4	4	4	4	5	5	4
6	2	136	1	1	2	31	1	3	2		2	1	5	5	5	4	5	5	4	4	4	4	4	5	5	4	5	4	5	4	4	5	5	5	5	5	4	5	5	5	5	5	5	4	5	5	4	4	4
6	2	173	1	1	#NULL!	31	2	3	1	Y	2	2	5	5	5	5	5	5	5	5	5	5	5	5	5	4	5	5	5	5	5	5	5	5	5	5	5	5	5	5	5	5	5	5	3	4	3	2	3
6	2	182	1	1	1	31	2	3	1	Y	2	1	5	5	5	4	5	5	5	4	4	5	4	5	4	4	5	4	5	4	4	4	4	5	4	4	4	5	4	5	5	5	4	4	4	5	3	3	3
6	2	186	1	1	2	31	2	3	1	Y	2	2	5	5	5	5	5	5	5	5	5	5	5	5	5	4	5	4	4	5	5	4	5	4	4	4	5	4	5	4	5	5	5	4	5	4	4	4	5
6	2	4	1	1	2	30	1	3	2		1	2	5	5	5	5	5	5	5	5	5	5	4	4	5	5	5	5	5	5	5	5	5	5	5	5	5	5	5	5	5	5	5	5	5	5	4	4	4
6	2	10	1	1	1	30	1	3	2		1	2	5	5	4	5	5	4	5	4	5	4	5	5	5	5	5	5	5	5	5	5	#NULL!	5	#NULL!	5	#NULL!	5	#NULL!	#NULL!	5	5	5	#NULL!	5	#NULL!	5	#NULL!	5
6	2	12	1	1	#NULL!	30	1	3	2		1	2	5	5	5	5	5	5	5	5	5	5	5	5	5	5	5	5	5	5	5	5	5	5	5	5	5	5	5	5	5	5	5	5	5	5	5	5	5
6	2	114	1	1	1	30	1	3	1	Y	2	1	5	5	5	5	5	5	5	5	5	5	5	5	5	5	5	5	5	5	5	5	5	5	5	5	5	5	5	5	5	5	5	5	5	5	5	5	5
6	2	115	1	1	2	30	1	3	1	Y	#NULL!	1	3	4	4	4	4	5	5	5	5	5	4	4	5	4	4	4	3	3	3	3	2	2	3	3	3	3	4	4	4	3	3	3	4	4	4	3	3
6	2	127	1	1	2	30	1	3	1	Y	1	2	4	4	4	3	4	4	3	3	3	4	3	3	4	4	5	4	3	4	4	5	4	5	4	3	5	4	3	4	4	5	4	3	4	3	5	4	4
6	2	138	1	1	1	30	1	3	1	Y	1	1	4	5	5	5	5	5	5	5	5	5	5	5	5	5	5	5	5	5	5	5	5	5	5	5	5	5	5	5	5	5	5	5	5	5	5	5	5
6	2	170	1	1	1	30	1	3	1	Y	2	1	5	5	5	5	5	5	5	5	5	5	5	5	5	5	5	5	5	5	5	5	5	5	5	5	5	5	5	5	5	5	5	5	4	5	5	4	4
6	2	183	1	1	2	30	1	3	1	Y	2	1	5	5	5	5	5	5	5	5	5	5	5	5	5	5	5	5	5	5	5	5	5	5	5	5	5	5	5	5	5	5	5	5	4	4	4	4	4
6	2	23	1	1	2	29	1	3	2	Y	2	1	5	5	5	5	5	5	5	5	5	5	5	5	5	5	5	5	5	5	5	5	5	5	5	5	5	5	5	5	5	5	5	5	5	5	5	5	5
6	2	143	1	1	1	29	1	3	1	Y	2	1	5	5	4	5	5	5	5	5	5	5	5	4	5	4	5	5	4	4	4	5	5	5	5	5	5	5	5	5	5	5	5	4	5	5	5	5	5
6	2	172	1	1	2	29	1	3	1	Y	1	2	4	5	4	4	4	4	#NULL!	4	4	4	4	#NULL!	4	4	5	5	5	4	4	5	4	5	5	5	4	5	5	5	5	4	5	4	#NULL!	5	3	4	4
6	2	175	1	1	2	29	2	3	1	Y	2	1	5	5	5	5	5	5	5	5	5	5	5	5	5	5	5	5	5	5	5	5	5	5	5	5	5	5	5	5	5	5	5	5	5	5	5	5	5
6	2	49	1	1	2	28	1	3	2	Y	1	1	3	2	3	4	3	2	3	4	3	3	4	3	3	3	2	3	4	4	5	4	3	3	3	4	5	4	5	5	4	5	4	5	5	4	4	3	4
6	2	117	1	1	2	28	1	3	1	Y	1	1	4	4	5	5	5	4	3	2	3	4	4	3	3	4	4	5	5	5	4	3	3	4	5	5	5	5	4	#NULL!	#NULL!	#NULL!	#NULL!	#NULL!	4	3	4	5	4
6	2	123	1	1	1	28	1	3	1	Y	1	1	5	4	4	5	5	4	4	3	4	4	5	4	3	5	5	5	5	5	4	5	5	5	5	5	5	5	5	5	5	5	5	4	5	5	4	3	4
6	2	166	1	1	2	28	1	3	1	Y	2	1	5	5	5	4	5	5	5	4	4	5	4	5	5	5	5	5	5	5	5	5	5	5	5	5	5	5	5	5	5	5	5	5	3	3	3	3	5
6	2	169	1	1	#NULL!	28	1	3	1	Y	2	1	5	5	5	5	5	5	5	5	5	5	5	5	5	5	5	5	5	5	5	5	5	5	5	5	5	5	5	5	5	5	5	5	#NULL!	#NULL!	#NULL!	#NULL!	#NULL!
6	2	171	1	1	2	28	1	3	1	Y	2	1	5	5	5	5	5	5	5	5	5	5	4	4	5	5	5	5	5	5	5	5	5	5	5	5	5	5	5	5	5	5	5	5	5	5	5	5	5
6	2	119	1	1	2	27	1	3	1	Y	1	1	4	5	5	5	4	5	5	4	4	5	5	4	5	5	5	5	5	5	5	5	5	5	5	5	5	5	5	5	5	5	5	5	5	5	5	5	5
6	2	148	1	1	2	27	1	3	1	Y	1	1	5	5	5	5	5	5	5	4	4	5	5	5	5	5	5	5	5	5	5	5	5	5	5	5	5	5	5	5	5	5	5	5	5	5	5	4	5
6	2	132	1	1	1	26	1	3	1	Y	1	1	5	5	5	5	5	5	5	5	5	5	5	5	5	4	5	3	4	4	4	4	4	4	4	4	3	3	4	4	4	4	4	3	3	4	3	3	3
6	2	144	1	1	#NULL!	26	1	3	1	Y	1	1	5	5	5	4	5	5	4	5	4	5	4	5	5	5	4	5	5	4	5	5	4	5	4	5	5	5	5	5	4	5	5	5	5	5	5	5	4
6	2	220	1	1	1	34	2	3	1	Y	2	3	4	5	4	5	4	4	4	4	4	4	4	4	4	3	3	4	4	5	4	4	3	5	4	5	5	4	4	3	3	4	3	5	3	4	4	5	5
6	2	204	1	1	1	31	2	3	1	Y	1	2	4	4	5	4	4	4	4	5	5	5	4	4	5	4	4	5	4	4	5	4	5	4	5	5	4	5	4	5	4	5	5	5	4	5	4	5	5
6	2	208	1	1	2	31	2	3	1	Y	2	2	5	5	5	5	5	5	5	5	5	5	5	5	5	5	5	5	5	5	5	5	5	5	5	5	5	5	5	5	5	5	5	5	5	5	5	5	5
6	2	228	1	1	1	31	2	3	1	Y	1	2	5	5	4	4	5	5	5	4	4	5	3	4	5	4	5	4	5	4	5	4	5	4	5	4	5	4	5	4	5	5	5	4	3	4	4	3	4
6	2	215	1	1	1	30	2	3	1	Y	2	1	4	4	4	5	5	4	4	4	5	5	5	4	3	5	5	5	5	5	5	5	5	5	5	5	5	5	5	5	5	5	5	5	4	4	5	5	4
6	2	218	1	1	1	30	1	3	1	Y	1	1	4	3	3	4	3	4	3	4	3	4	3	4	#NULL!	4	5	4	4	4	4	5	4	4	4	5	5	4	4	5	4	5	5	5	5	5	4	5	5
6	2	227	1	1	1	30	1	3	1	Y	2	1	5	5	5	5	5	5	5	5	5	5	5	5	5	5	5	5	5	5	4	5	5	5	5	5	5	5	4	4	5	4	5	5	4	5	4	4	4
6	2	216	1	1	2	29	1	3	1	Y	2	1	5	5	5	5	5	5	5	5	5	5	5	5	5	4	5	4	4	4	4	5	5	5	5	5	5	5	5	5	5	5	5	5	3	4	4	4	4
6	2	211	1	1	2	28	1	3	1	Y	2	1	4	5	5	5	5	5	5	5	5	5	5	4	5	5	5	5	5	5	5	5	5	5	5	5	5	5	5	5	5	5	5	5	4	4	4	4	4
6	2	19	1	1	2	49	3	3	2		1	5	5	5	5	5	5	5	5	5	5	5	5	5	5	5	5	5	5	5	5	5	5	5	5	5	5	5	5	5	5	5	5	5	5	5	5	5	5
6	2	111	1	1	2	49	4	3	1	Y	3	4	4	5	5	5	5	5	4	4	4	4	4	5	5	3	4	4	4	5	4	4	4	4	5	4	4	3	3	4	4	4	5	5	4	4	5	5	4
6	2	129	1	1	1	49	4	3	1	Y	2	5	5	5	5	4	5	5	5	5	5	5	4	5	5	4	5	5	4	5	5	5	4	5	4	5	5	4	5	5	5	5	4	5	4	5	4	5	5
6	2	165	1	1	#NULL!	49	4	3	1	Y	3	5	4	4	4	4	4	4	4	4	4	5	5	5	5	5	5	5	5	5	5	5	5	5	5	5	5	5	5	5	5	5	5	5	5	5	5	4	4
6	2	174	1	1	2	49	4	3	1	Y	1	5	5	5	5	5	5	5	5	5	4	5	4	4	5	5	5	5	5	5	4	5	5	5	5	5	5	5	5	5	5	5	5	5	5	5	5	4	5
6	2	22	1	1	1	48	4	3	2	Y	1	5	#NULL!	#NULL!	#NULL!	4	5	5	5	5	5	5	5	5	5	5	5	5	5	5	4	5	5	5	5	5	5	5	5	5	5	5	5	5	5	5	5	5	5
6	2	96	1	1	2	48	3	3	1	Y	1	5	4	3	4	2	4	4	4	4	3	3	4	3	4	4	3	4	3	4	4	4	4	4	3	3	3	4	4	4	3	3	3	3	4	4	4	3	3
6	2	180	1	1	2	48	4	3	1	Y	3	5	5	5	5	5	5	5	5	5	5	5	5	5	5	5	5	5	5	5	5	5	5	5	5	5	5	5	5	5	5	5	5	5	4	4	4	4	4
6	2	181	1	1	2	48	4	3	1	Y	1	5	5	5	5	4	5	5	5	4	4	5	4	5	4	3	4	3	4	3	3	3	3	4	3	3	3	4	3	4	4	4	3	3	3	4	3	5	5
6	2	187	1	1	2	48	3	3	1	Y	1	5	5	5	5	5	5	5	5	5	5	5	5	5	5	4	5	4	4	5	5	4	5	4	4	4	5	4	5	4	5	5	5	4	5	4	4	4	5
6	2	106	1	1	2	47	2	3	1	Y	2	3	3	3	4	4	4	3	3	4	4	4	4	4	4	3	4	4	5	5	5	4	3	3	3	4	4	4	4	3	3	2	3	3	4	4	5	5	5
6	2	164	1	1	1	47	4	3	1	Y	3	5	5	5	5	5	5	5	5	5	5	5	5	5	5	4	5	5	5	5	5	5	5	5	5	5	5	5	5	5	5	5	5	5	4	4	4	4	4
6	2	30	1	1	2	46	4	3	2	Y	1	5	4	4	4	5	5	5	5	4	5	5	1	3	4	5	5	4	5	4	4	5	5	5	5	5	5	5	5	5	5	4	5	4	4	5	#NULL!	4	4
6	2	101	1	1	1	46	3	3	1	Y	#NULL!	#NULL!	5	5	5	4	4	4	4	4	5	5	5	5	5	3	3	3	4	4	4	4	4	4	5	4	4	5	5	4	4	4	4	4	4	4	4	3	3
6	2	102	1	1	2	46	4	3	1	Y	2	5	5	5	4	4	5	5	5	5	4	5	4	5	5	4	5	5	5	5	5	5	4	5	5	5	5	5	5	5	5	5	5	4	5	5	5	4	5
6	2	107	1	1	2	46	2	3	1	Y	1	5	4	5	4	4	5	5	4	4	4	4	4	3	4	4	4	5	5	4	3	4	4	4	4	5	5	4	4	3	3	3	4	4	3	3	4	4	3
6	2	17	1	1	#NULL!	45	3	3	2		1	4	5	5	5	5	5	5	5	5	5	5	4	5	5	5	5	5	5	5	4	5	5	5	5	5	5	5	5	5	5	5	5	4	5	5	4	3	4
6	2	32	1	1	1	45	4	3	2	Y	1	5	5	5	5	4	4	5	5	5	5	5	4	4	5	4	3	2	5	2	2	2	5	2	2	2	4	3	4	5	5	4	3	2	4	4	4	2	2
6	2	178	1	1	2	45	4	3	1	Y	1	5	5	5	5	5	5	5	5	5	5	5	5	5	5	5	5	5	5	5	5	5	5	5	5	5	5	5	5	5	5	5	5	5	5	5	5	5	5
6	2	1	1	1	2	44	3	3	2		1	4	4	5	5	5	5	5	4	4	4	4	5	5	4	3	3	4	4	3	2	3	4	4	3	2	3	4	3	2	3	3	2	4	#NULL!	#NULL!	#NULL!	#NULL!	#NULL!
6	2	100	1	1	#NULL!	44	4	3	1	Y	1	4	5	4	4	4	4	5	4	3	4	5	4	3	5	4	4	4	5	4	5	5	5	5	4	4	4	4	5	5	5	4	5	5	4	4	#NULL!	#NULL!	4
6	2	103	1	1	1	43	3	3	1	Y	2	3	4	5	5	4	4	4	3	3	3	3	4	4	4	3	3	4	4	5	5	5	4	4	3	3	4	4	5	5	4	4	4	4	4	4	4	5	5
6	2	109	1	1	2	43	2	3	1	Y	2	3	3	4	4	3	4	4	4	3	3	3	4	4	5	4	4	3	4	3	4	4	4	3	4	4	4	3	3	3	4	4	4	2	4	4	3	3	2
6	2	112	1	1	1	43	4	3	1	Y	1	4	5	5	5	5	5	5	5	5	5	5	5	5	5	5	5	5	5	5	5	5	5	5	5	5	5	5	5	5	5	5	5	5	5	5	5	5	5
6	2	128	1	1	2	43	4	3	1	Y	1	5	5	5	5	5	5	5	5	5	5	5	5	3	4	4	4	4	5	5	5	4	4	4	4	4	5	5	5	5	4	4	4	4	4	4	4	5	5
6	2	145	1	1	1	43	3	3	1	Y	2	4	3	4	4	4	5	5	4	4	4	5	4	5	5	5	5	5	5	5	4	5	5	5	5	5	5	5	5	5	5	5	5	5	4	5	4	5	5
6	2	11	1	1	2	42	4	3	2		1	5	5	5	5	4	5	5	5	5	5	5	5	5	5	5	5	5	5	5	4	5	5	5	5	5	5	5	5	5	5	5	5	5	5	5	5	5	5
6	2	15	1	1	1	42	3	3	2		2	5	5	4	3	4	4	5	4	4	3	4	3	3	4	5	5	5	5	5	5	5	5	5	5	5	5	5	5	5	5	4	4	4	4	4	#NULL!	3	3
6	2	20	1	1	1	42	3	3	2	Y	2	4	5	5	5	5	5	5	5	5	5	5	5	5	5	3	5	4	5	4	4	4	5	5	5	4	4	4	4	5	5	4	4	5	4	4	3	5	5
6	2	31	1	1	#NULL!	42	4	3	2	Y	2	4	2	3	3	2	4	1	2	3	3	2	1	3	2	2	2	1	3	3	2	2	1	3	2	3	3	2	4	3	3	2	1	3	2	2	1	3	2
6	2	99	1	1	2	42	3	3	1	Y	1	4	4	4	3	4	3	5	4	5	4	4	5	5	5	5	4	4	4	3	5	4	4	3	4	3	4	3	4	#NULL!	3	5	4	4	3	4	5	4	3
6	2	105	1	1	2	42	3	3	1	Y	1	5	5	5	3	3	5	4	5	4	4	4	3	3	5	4	5	3	4	4	3	4	4	5	5	4	4	4	4	5	5	5	4	5	4	4	3	3	3
6	2	141	1	1	1	42	3	3	1	Y	2	4	5	5	5	4	5	5	5	5	5	5	4	5	4	4	4	5	5	5	5	5	5	5	5	5	5	5	5	5	5	5	5	5	5	5	5	5	5
6	2	146	1	1	2	42	4	3	1	Y	2	4	4	4	4	4	4	4	4	4	4	4	4	4	4	4	4	4	4	4	4	4	4	4	4	4	4	4	4	4	4	4	4	4	4	4	4	4	4
6	2	95	1	1	2	41	2	3	1	Y	#NULL!	3	4	4	5	5	5	5	5	5	4	4	4	4	4	3	3	4	4	4	3	3	3	3	3	4	4	4	3	3	3	4	4	4	3	4	4	4	4
6	2	97	1	1	2	41	2	3	1	Y	1	5	4	4	5	5	3	4	4	5	3	4	5	4	4	4	4	5	4	4	3	4	3	5	4	4	3	4	5	4	4	4	5	4	4	4	5	4	3
6	2	104	1	1	2	41	3	3	1	Y	2	4	4	4	4	5	5	5	5	5	4	4	4	4	4	3	3	3	4	4	4	5	5	4	4	4	4	4	4	4	4	4	4	4	4	5	5	5	5
6	2	167	1	1	#NULL!	41	3	3	1	Y	3	2	5	5	5	5	5	5	5	5	5	5	5	5	5	5	5	5	5	5	5	5	5	5	5	5	5	5	5	5	5	5	5	5	3	3	2	3	4
6	2	3	1	1	2	40	4	3	2		3	4	5	4	4	4	5	5	5	4	4	5	4	5	4	5	5	5	4	5	4	4	4	4	5	4	5	4	5	4	5	5	5	5	4	4	5	4	5
6	2	26	1	1	#NULL!	40	3	3	2	Y	1	#NULL!	4	4	4	4	4	5	4	4	4	4	4	4	4	4	4	4	4	4	4	4	5	5	5	5	5	5	5	5	5	5	5	5	5	5	4	4	4
6	2	33	1	1	2	40	4	3	2	Y	1	4	4	4	4	5	5	5	5	5	4	5	4	5	5	4	5	5	5	5	4	5	5	5	5	5	5	5	5	5	5	5	5	4	5	5	4	4	#NULL!
6	2	184	1	1	2	40	2	3	1	Y	2	1	5	5	5	5	5	5	5	4	5	5	5	5	5	5	5	5	5	5	5	5	5	5	5	5	5	5	5	5	5	5	5	5	4	4	4	4	4
6	2	14	1	1	2	39	3	3	2		2	4	5	4	4	4	5	4	4	4	3	4	5	4	4	4	5	4	4	5	4	4	5	4	5	4	4	5	4	4	4	5	4	4	5	5	5	4	4
6	2	36	1	1	2	39	3	3	2	Y	2	3	5	5	4	5	4	4	4	5	4	5	4	4	4	4	5	4	4	4	4	4	4	5	4	5	3	3	3	5	3	4	5	4	5	5	3	4	4
6	2	93	1	1	1	39	3	3	1	Y	2	4	5	5	5	5	5	5	5	5	5	5	5	5	5	5	5	5	5	5	5	5	5	5	5	5	5	5	5	5	5	5	5	5	5	5	5	5	5
6	2	94	1	1	1	39	3	3	1	Y	1	3	5	5	5	5	5	5	5	5	5	5	5	4	5	4	5	4	5	4	4	5	4	5	4	4	4	4	4	5	5	4	4	4	5	5	4	3	4
6	2	118	1	1	#NULL!	38	3	3	1	Y	3	3	5	5	5	4	4	5	4	5	5	4	3	3	5	4	5	4	4	4	4	5	5	5	5	5	4	4	4	4	4	4	4	4	4	4	3	3	3
6	2	120	1	1	2	38	3	3	1	Y	2	4	5	5	4	4	5	4	4	3	3	3	3	4	5	4	4	3	5	5	3	4	4	5	5	5	4	4	3	5	5	5	5	4	4	4	4	4	3
6	2	140	1	1	1	38	3	3	1	Y	2	4	4	4	4	4	4	4	4	4	4	4	4	4	4	4	4	4	4	4	4	4	4	4	4	4	4	4	4	4	4	4	4	4	4	4	4	4	4
6	2	16	1	1	1	37	3	3	2		2	3	5	5	4	5	5	4	5	5	5	4	4	5	5	4	4	4	5	5	4	5	4	5	4	5	5	4	5	4	4	5	4	4	4	4	4	4	4
6	2	39	1	1	2	37	3	3	2	Y	2	3	5	5	5	5	5	5	5	5	5	5	5	5	5	4	5	4	5	4	5	5	5	5	5	5	5	5	5	5	5	5	5	5	5	5	5	5	5
6	2	139	1	1	2	37	3	3	1	Y	3	3	4	5	5	4	5	5	5	5	5	5	4	3	4	4	5	4	3	4	4	4	5	5	5	5	5	5	5	5	5	5	5	5	5	5	4	4	4
6	2	179	1	1	1	37	3	3	1	Y	3	3	5	5	5	5	5	5	5	5	5	5	3	3	5	5	5	5	5	5	5	5	5	5	5	5	5	5	5	5	5	5	5	5	5	5	5	5	4
6	2	147	1	1	2	36	3	3	1	Y	2	3	3	3	3	3	3	3	3	3	3	3	3	3	3	3	3	3	3	3	3	4	5	4	5	5	5	5	5	5	5	5	5	5	4	4	3	3	3
6	2	4	1	1	1	35	2	3	2		2	3	5	5	5	5	5	5	5	5	5	5	5	5	5	5	5	5	5	5	5	5	5	5	5	5	5	5	5	5	5	5	5	5	5	5	5	5	5
6	2	13	1	1	#NULL!	35	3	3	2		2	3	5	5	5	5	5	5	5	5	5	5	5	5	5	5	5	5	5	5	5	5	5	5	5	5	5	5	5	5	5	5	5	5	4	5	4	4	5
6	2	109	1	1	2	35	2	3	1	Y	1	3	5	5	5	5	5	5	5	5	5	5	5	5	5	5	5	5	5	5	5	5	5	5	5	5	5	5	5	5	5	5	5	5	5	5	5	5	5
6	2	122	1	1	1	35	2	3	1	Y	2	2	4	4	5	5	4	4	5	5	5	4	4	4	5	3	3	4	4	4	4	3	3	3	4	4	4	3	3	4	4	3	3	3	3	3	4	4	5
6	2	130	1	1	2	35	2	3	1	Y	2	3	5	5	5	5	5	5	5	5	5	5	5	4	5	4	5	4	5	4	4	5	5	5	4	5	4	5	4	5	5	4	5	5	4	4	5	5	4
6	2	133	1	1	2	35	2	3	1	Y	2	3	3	3	4	4	5	4	4	4	3	4	4	4	5	4	5	3	4	4	4	4	4	4	4	4	3	3	4	4	4	4	4	3	3	4	3	3	3
6	2	149	1	1	2	35	2	3	1	Y	2	3	5	4	5	4	4	4	4	3	3	4	2	4	4	4	5	5	4	3	4	5	5	5	5	5	3	4	5	5	5	3	3	3	3	5	3	3	3
6	2	222	1	1	1	49	3	3	1	Y	2	5	5	5	5	5	5	5	5	5	5	5	5	5	5	3	4	4	3	4	5	5	5	5	4	3	3	4	4	5	5	4	5	5	3	4	4	5	4
6	2	223	1	1	1	49	4	3	1	Y	3	5	5	5	5	5	5	5	5	4	4	4	4	4	4	5	5	4	4	5	4	4	4	5	5	5	4	5	5	4	5	4	4	4	4	5	4	4	4
6	2	225	1	1	1	49	3	3	1	Y	1	5	5	5	5	5	5	5	5	5	5	5	5	5	5	4	3	3	3	4	4	3	3	3	4	4	4	3	4	4	5	5	5	4	2	3	3	3	4
6	2	230	1	1	2	49	3	3	1	Y	#NULL!	5	4	5	5	5	5	5	5	5	5	5	5	5	5	5	5	5	5	5	5	5	5	5	5	5	5	5	5	5	5	5	5	5	5	5	5	5	5
6	2	217	1	1	1	48	4	3	1	Y	3	5	5	5	5	5	5	5	5	5	5	5	5	5	5	5	5	5	5	5	5	5	5	5	5	5	5	5	5	5	5	4	4	4	4	4	#NULL!	3	3
6	2	221	1	1	2	48	4	3	1	Y	3	5	5	5	5	5	5	5	5	5	5	5	5	5	5	4	5	4	4	5	4	4	4	4	4	4	4	4	5	4	5	4	4	4	5	5	4	3	4
6	2	206	1	1	2	42	3	3	1	Y	2	4	3	3	4	5	5	4	4	4	3	4	2	4	4	4	5	4	4	4	4	4	5	5	5	5	3	4	4	5	5	4	4	3	5	4	3	3	4
6	2	213	1	1	#NULL!	41	2	3	1	Y	2	4	4	4	4	4	4	4	4	4	4	4	4	4	4	4	4	4	4	4	4	4	4	4	4	4	4	4	4	4	4	4	4	4	5	5	5	4	5
6	2	226	1	1	#NULL!	40	3	3	1	Y	2	#NULL!	4	4	4	4	4	4	4	4	4	4	4	4	4	4	5	3	4	4	4	4	4	4	4	4	3	3	4	4	4	4	4	3	3	4	3	3	3
6	2	224	1	1	2	39	3	3	1	Y	2	4	5	5	5	5	5	5	5	5	5	5	5	5	5	5	5	4	5	5	4	5	5	5	5	5	5	4	5	5	5	5	5	5	5	5	3	4	4
6	2	229	1	1	2	39	3	3	1	Y	2	4	5	5	5	5	5	5	5	5	5	5	5	5	5	5	5	5	5	5	5	5	5	5	5	5	5	5	5	5	5	5	5	5	5	5	5	5	5
6	2	219	1	1	1	38	3	3	1	Y	2	3	5	5	5	5	5	5	5	5	5	5	5	5	5	5	5	4	4	5	4	4	4	5	5	5	4	5	5	4	5	4	4	4	4	5	4	4	4
6	2	212	1	1	2	35	2	3	1	Y	2	2	5	5	5	5	5	5	5	5	5	5	3	3	5	5	5	5	5	5	5	5	5	5	5	4	4	4	5	5	5	4	5	4	5	5	5	4	5
6	2	134	1	1	1	58	3	3	1	Y	1	5	4	5	5	5	5	5	4	4	4	4	4	4	4	4	4	4	4	4	4	4	4	4	4	4	4	4	4	4	4	4	3	4	4	3	4	4	4
6	2	21	1	1	1	55	4	3	2	Y	2	5	5	4	5	4	5	4	4	4	4	4	4	4	4	4	5	3	4	3	3	4	4	4	3	3	3	4	3	4	4	3	3	4	4	4	3	3	3
6	2	124	1	1	1	53	4	3	1	Y	2	5	4	3	3	5	5	5	5	5	5	4	4	3	5	3	5	5	5	5	5	5	5	5	5	5	5	4	5	5	5	4	5	4	4	4	4	5	4
6	2	37	1	1	2	52	3	3	2	Y	1	5	5	5	3	5	5	5	5	5	5	5	5	3	3	5	5	5	5	5	5	5	5	5	5	5	5	5	5	5	5	5	5	5	5	5	5	5	5
6	2	27	1	1	1	50	4	3	2	Y	1	5	5	5	5	5	5	5	5	5	5	5	5	5	5	5	5	5	5	5	5	5	5	5	5	5	5	5	5	5	5	5	5	5	5	5	5	5	5
6	2	34	1	1	2	50	4	3	2	Y	1	5	5	5	5	5	5	5	5	5	5	4	1	3	4	5	5	4	5	5	5	5	5	5	5	5	5	5	5	5	5	5	5	4	4	4	5	5	5
6	2	35	1	1	#NULL!	50	4	3	2	Y	1	5	5	5	5	5	5	5	5	5	5	5	4	3	5	4	5	4	5	5	4	5	5	5	5	5	5	5	5	5	5	5	5	5	4	5	3	4	4
6	2	44	1	1	1	50	4	3	2	Y	2	#NULL!	5	5	5	5	5	5	5	5	5	5	4	4	5	5	5	5	5	5	4	5	4	5	5	5	5	5	5	5	5	5	5	5	5	5	5	5	5
6	2	98	1	1	1	50	4	3	1	Y	3	5	3	3	3	4	5	5	5	5	5	5	4	4	5	3	4	4	4	5	5	4	5	4	3	3	4	4	5	5	4	4	4	4	3	3	3	4	4
6	2	116	1	1	2	50	4	3	1	Y	2	5	5	4	4	5	5	5	5	5	5	4	5	5	5	5	5	5	5	5	5	5	5	5	5	5	5	5	5	5	5	5	5	5	5	5	5	5	5
6	2	209	1	1	2	55	4	3	1	Y	2	5	5	5	4	4	4	4	4	4	4	4	4	3	4	4	5	4	4	4	4	5	5	5	5	5	5	4	5	4	5	4	4	4	4	4	3	3	3
6	2	207	1	1	1	50	4	3	1	Y	#NULL!	5	5	5	5	5	5	5	5	5	5	5	4	4	5	4	4	4	4	4	4	5	5	5	5	5	5	5	5	5	5	5	5	5	5	5	4	4	4
6	2	210	1	1	#NULL!	50	4	3	1	Y	2	5	5	5	4	4	4	4	4	4	4	4	4	3	4	4	5	4	4	4	4	5	5	5	5	5	5	4	5	4	4	4	4	4	4	4	#NULL!	3	3
6	2	214	1	1	1	50	4	3	1	Y	2	5	5	5	5	5	5	5	5	5	5	5	5	5	5	4	4	4	4	4	4	4	4	4	4	4	4	3	4	5	5	3	4	4	4	4	3	4	3
7	1	212	1	1	1	33	2	2	1	N	1	3	5	5	5	5	5	5	5	5	5	5	4	5	5	5	5	4	5	5	4	5	5	5	5	4	4	5	4	5	4	4	4	5	4	4	4	4	4
7	1	206	1	1	2	32	2	2	1	N	2	2	5	4	5	4	4	4	4	5	4	4	3	5	5	4	5	4	4	4	4	5	4	4	4	4	4	4	4	4	5	5	4	4	4	4	4	3	3
7	1	210	1	1	2	30	2	2	1	N	2	1	5	5	5	5	5	5	5	5	5	5	5	4	5	5	5	5	5	5	5	5	5	5	5	5	5	5	5	5	5	5	5	5	5	5	3	3	3
7	1	209	1	1	1	28	2	2	1	N	1	1	5	4	4	5	4	5	4	4	3	4	2	3	4	4	5	4	3	4	4	3	4	5	4	5	4	4	5	3	4	4	4	3	4	3	4	3	4
7	1	211	1	1	1	28	2	2	1	N	1	1	5	5	5	5	5	5	4	4	4	5	3	4	4	5	4	5	5	5	5	5	5	5	5	5	5	5	5	4	4	4	4	4	5	5	5	4	3
7	1	302	1	1	2	32	2	2	1	N	1	2	5	5	4	4	5	5	5	4	5	5	4	4	5	4	4	5	5	4	4	5	5	5	5	5	5	5	5	5	5	5	5	5	5	5	4	5	5
7	1	291	1	1	2	30	1	2	1	N	2	1	5	5	5	5	5	5	5	5	4	4	4	5	5	4	5	4	5	5	4	5	5	5	5	5	5	5	5	5	5	5	5	4	5	5	4	5	4
7	1	295	1	1	2	30	3	2	1	N	1	2	5	5	5	5	5	5	5	5	5	5	5	5	5	5	5	5	5	5	5	5	5	5	5	5	5	5	5	5	5	5	5	5	5	5	5	5	5
7	1	301	1	1	2	30	2	2	1	N	1	2	5	5	5	5	5	5	5	5	5	5	5	5	5	5	5	5	5	5	5	5	5	5	4	5	4	5	5	5	5	4	4	4	5	4	4	4	4
7	1	199	1	1	#NULL!	49	3	2	1	N	1	4	3	4	4	3	3	4	4	4	5	5	5	4	3	3	4	3	4	4	3	3	3	4	4	4	5	5	4	4	4	5	5	4	4	4	4	4	4
7	1	191	1	1	#NULL!	46	4	2	1	N	1	5	4	5	5	4	4	4	5	4	4	4	3	4	4	4	4	4	4	4	4	4	4	4	4	4	4	4	4	4	4	4	4	4	4	4	3	3	4
7	1	195	1	1	1	46	3	2	1	N	1	4	5	5	4	4	5	4	4	5	5	4	4	4	4	4	5	4	5	4	4	5	5	5	5	5	5	5	5	5	5	5	5	4	4	4	5	5	5
7	1	194	1	1	2	45	3	2	1	N	1	5	5	4	4	4	4	4	4	5	4	4	3	4	4	4	5	4	5	5	4	4	4	5	5	5	4	4	5	4	5	4	4	4	4	5	4	5	4
7	1	192	1	1	2	43	3	2	1	N	1	4	4	4	4	4	4	4	4	4	4	4	4	4	4	4	5	4	4	4	3	4	4	5	4	5	5	4	4	4	4	4	4	4	4	4	4	4	4
7	1	203	1	1	2	43	3	2	1	N	1	4	5	5	5	5	5	5	5	5	5	5	5	4	4	4	5	4	4	4	4	5	4	5	5	5	5	5	5	5	5	5	5	4	4	4	4	4	4
7	1	202	1	1	2	42	3	2	1	N	1	5	4	4	4	4	4	4	4	4	4	4	5	5	4	4	4	4	4	5	4	4	4	4	4	4	4	4	5	5	5	4	4	4	4	4	4	4	4
7	1	207	1	1	1	42	2	2	1	N	1	3	5	5	5	5	5	5	5	5	5	5	4	4	5	5	5	4	5	4	4	5	5	5	4	4	4	4	4	4	4	4	4	3	4	4	4	4	3
7	1	200	1	1	2	41	3	2	1	N	1	4	5	5	5	5	5	5	5	5	5	5	5	5	4	4	4	4	5	4	5	5	5	5	5	4	4	5	5	4	5	5	5	4	4	5	5	5	5
7	1	196	1	1	2	40	3	2	1	N	1	3	5	4	5	4	5	5	5	4	4	5	5	5	4	5	4	#NULL!	5	3	5	4	4	4	5	5	3	5	4	4	4	4	4	5	4	3	4	5	5
7	1	201	1	1	1	40	3	2	1	N	2	4	3	4	3	3	3	3	3	3	3	2	2	2	4	4	5	4	4	5	4	4	3	4	4	4	5	5	4	4	5	4	3	4	3	4	5	4	4
7	1	204	1	1	1	40	2	2	1	N	1	4	5	5	5	5	5	5	5	5	5	5	4	4	4	4	5	4	5	4	4	4	4	4	4	4	4	4	4	4	4	4	4	4	4	4	4	4	4
7	1	208	1	1	2	40	2	2	1	N	1	4	4	4	4	4	4	4	5	5	5	5	4	3	4	4	5	4	4	4	4	4	4	3	3	3	4	4	4	5	3	4	3	3	4	5	#NULL!	4	3
7	1	197	1	1	2	38	3	2	1	N	1	3	5	4	5	4	5	5	5	4	5	5	4	4	5	5	4	4	5	4	4	5	5	5	5	5	4	4	4	3	5	4	#NULL!	5	4	3	4	4	4
7	1	205	1	1	2	36	2	2	1	N	1	3	4	3	3	4	3	3	2	4	3	3	4	3	4	4	3	3	3	4	3	4	3	4	3	3	4	5	5	4	4	4	4	4	3	3	3	3	3
7	1	318	1	1	#NULL!	49	2	2	2	N	1	5	5	5	5	5	5	5	5	5	5	5	5	5	5	5	5	5	5	5	5	5	5	5	5	5	5	5	5	5	5	5	5	5	5	5	5	5	5
7	1	292	1	1	1	48	4	2	1	N	1	5	5	4	4	4	5	4	#NULL!	#NULL!	4	5	4	3	4	4	5	4	5	4	5	4	5	5	4	5	4	4	5	5	5	5	4	4	4	4	4	3	3
7	1	325	1	1	#NULL!	48	3	2	2	N	1	5	5	5	5	5	5	5	5	5	5	5	5	5	5	5	5	5	5	5	5	5	5	5	5	5	5	5	5	5	5	5	5	5	5	5	5	5	5
7	1	288	1	1	2	45	3	2	1	N	1	4	4	4	4	4	4	4	4	4	4	4	4	4	5	5	5	5	5	5	5	5	5	5	5	5	5	5	5	5	5	5	5	3	5	5	#NULL!	5	5
7	1	290	1	1	2	45	3	2	1	N	1	5	5	5	5	5	5	5	5	5	5	5	5	4	5	5	5	5	5	5	5	5	5	5	5	5	5	5	5	5	5	5	5	5	5	5	4	4	4
7	1	324	1	1	2	45	4	2	2	N	1	5	5	4	4	4	4	4	4	4	4	4	4	4	4	4	4	4	4	4	4	4	4	4	4	4	4	4	4	4	4	4	4	4	4	4	4	4	4
7	1	289	1	1	1	42	3	2	1	N	2	4	5	5	5	5	5	5	5	5	4	5	4	5	5	4	5	4	5	4	4	5	5	5	5	5	5	5	5	5	5	5	5	4	4	4	4	4	4
7	1	293	1	1	#NULL!	42	3	2	1	N	1	4	4	4	2	4	4	4	4	4	1	3	2	2	3	4	4	3	3	4	3	4	4	4	4	4	4	1	4	4	4	4	4	2	2	3	3	4	4
7	1	298	1	1	1	40	2	2	1	N	1	4	5	5	4	5	5	5	5	5	5	5	5	4	4	5	5	5	5	5	4	5	5	5	5	5	5	5	5	5	5	5	5	4	4	4	4	4	4
7	1	294	1	1	2	38	1	2	1	N	1	3	5	5	4	4	4	4	4	4	4	4	3	3	4	4	4	4	4	4	4	4	4	4	4	4	4	4	4	4	4	4	4	3	5	4	4	4	4
7	1	297	1	1	1	37	2	2	1	N	1	3	4	4	4	3	5	4	5	5	5	5	4	3	4	4	4	4	4	4	4	4	4	4	4	4	4	4	4	4	4	4	4	4	4	4	4	4	4
7	1	299	1	1	#NULL!	37	2	2	1	N	1	3	4	4	4	3	4	4	5	5	4	4	3	4	4	4	5	#NULL!	5	4	5	4	4	5	5	5	5	5	4	4	4	4	4	3	3	4	4	4	4
7	1	320	1	1	2	37	2	2	2	N	1	3	4	4	4	4	4	4	4	4	4	4	4	4	4	4	4	4	4	4	4	4	4	4	4	4	4	4	4	4	4	4	4	5	5	5	5	5	5
7	1	296	1	1	1	36	3	2	1	N	1	3	5	5	2	3	3	4	3	3	2	2	3	4	3	4	5	3	3	3	3	3	3	3	3	3	3	3	3	3	3	3	3	3	4	4	3	4	4
7	1	300	1	1	2	36	2	2	1	N	1	3	5	5	5	5	5	5	5	5	5	5	5	5	5	5	5	5	5	5	5	5	5	5	5	5	5	5	5	5	5	5	5	5	5	5	5	5	5
7	1	315	1	1	2	36	2	2	2	N	1	3	5	4	4	4	4	4	5	5	4	4	3	4	5	4	4	4	4	4	4	4	4	4	4	4	4	4	4	4	4	4	4	4	4	4	4	4	4
7	1	317	1	1	2	36	2	2	2	N	1	4	5	5	5	5	5	5	5	5	5	5	5	5	5	5	5	5	5	5	5	5	5	5	5	5	5	5	5	5	5	5	5	5	5	5	5	5	5
7	1	321	1	1	2	36	2	2	2	N	1	3	5	5	5	4	5	4	4	5	4	4	3	5	5	5	5	4	5	4	4	5	4	5	4	5	4	4	4	5	5	3	4	4	4	5	4	4	4
7	1	198	1	1	1	56	3	2	1	N	1	5	5	4	3	4	5	5	4	4	2	4	2	4	4	3	5	3	4	5	3	3	4	5	5	4	4	5	5	4	5	5	4	4	5	5	4	5	3
7	1	190	1	1	1	54	4	2	1	N	1	5	5	4	4	3	3	4	3	4	4	4	2	2	4	4	4	3	4	4	3	4	4	4	4	4	4	4	4	4	4	4	4	4	3	3	4	4	3
7	1	193	1	1	1	54	4	2	1	N	1	5	4	4	4	3	4	4	4	4	4	4	3	4	4	4	4	3	4	3	3	3	4	4	3	3	3	3	3	4	4	4	3	3	3	4	3	3	3
7	1	322	1	1	1	59	3	2	2	N	1	5	4	5	5	4	4	4	4	4	4	5	4	4	4	4	5	4	5	4	4	5	4	4	4	5	5	5	5	5	5	5	5	4	4	4	4	4	4
7	1	326	1	1	#NULL!	56	3	2	2	N	1	5	5	5	4	5	5	5	5	5	4	4	1	4	4	5	5	5	5	4	4	5	5	5	5	5	5	5	5	5	5	4	5	4	3	5	3	4	3
7	1	323	1	1	2	54	3	2	2	N	1	5	5	5	5	5	5	5	5	5	5	5	5	5	5	5	5	5	5	5	5	5	5	5	5	5	5	5	5	5	5	5	5	5	5	5	5	4	5
7	1	316	1	1	2	51	4	2	2	N	#NULL!	5	5	5	5	5	5	5	5	5	5	5	5	5	5	5	5	5	5	5	5	5	5	5	5	5	5	5	5	5	5	5	5	5	5	5	5	5	5
7	1	319	1	1	1	50	2	2	2	N	1	5	4	5	5	4	5	5	5	5	5	5	4	5	5	5	5	4	5	5	4	4	5	5	5	5	4	5	5	4	5	5	5	4	5	5	5	5	4
7	1	33	1	1	1	34	2	3	1	Y	2	2	5	5	5	5	5	5	5	5	5	5	5	5	5	5	5	5	5	5	5	5	5	5	5	5	5	5	5	5	5	5	5	5	5	5	5	5	5
7	1	32	1	1	2	33	2	3	1	Y	2	2	5	5	5	5	5	5	5	5	5	5	5	5	5	5	5	5	5	5	5	5	5	5	5	5	5	5	5	5	5	5	5	5	5	5	5	5	5
7	1	56	1	1	#NULL!	33	2	3	1	Y	2	1	4	4	4	4	4	4	4	4	4	4	3	4	4	4	5	4	4	4	4	4	4	4	4	4	4	4	4	4	4	4	4	4	4	5	4	4	4
7	1	63	1	1	2	33	1	3	1	Y	2	2	4	5	5	4	5	5	5	5	5	5	5	5	5	5	5	5	5	5	5	5	5	5	5	5	5	5	5	5	5	5	5	5	5	5	5	5	5
7	1	67	1	1	1	33	1	3	1	Y	1	2	5	5	5	5	5	5	5	5	5	5	5	5	5	5	5	5	5	5	5	5	5	5	5	5	5	5	5	5	5	5	5	5	#NULL!	5	#NULL!	#NULL!	#NULL!
7	1	143	1	1	2	33	2	3	2	Y	1	3	5	5	5	5	5	5	5	5	5	5	4	4	4	4	5	4	5	5	5	5	5	5	5	5	5	5	5	5	5	5	5	4	4	4	4	4	4
7	1	158	1	1	1	33	3	3	2	Y	2	2	5	5	5	5	5	5	5	5	5	5	5	5	5	5	5	5	5	5	5	5	5	5	5	5	5	5	5	5	5	5	5	5	5	5	5	5	5
7	1	174	1	1	1	33	1	3	2	Y	2	2	5	5	5	5	2	3	4	5	1	1	3	5	3	3	5	5	5	2	3	3	3	3	3	3	5	5	3	5	3	5	3	3	5	4	2	2	2
7	1	40	1	1	1	32	2	3	1	Y	2	2	4	4	4	4	4	4	4	4	4	4	4	4	4	4	4	4	4	4	4	4	4	4	4	4	4	4	4	4	4	4	4	4	4	4	4	4	4
7	1	66	1	1	2	32	1	3	1	Y	2	2	4	4	4	4	4	4	4	4	4	4	1	4	1	3	4	4	4	4	4	4	3	4	4	4	4	4	3	4	4	4	4	5	5	5	5	5	5
7	1	68	1	1	2	32	1	3	1	Y	1	2	5	5	5	5	5	5	5	5	5	5	5	5	5	5	5	5	5	5	5	5	5	5	5	5	5	5	5	5	5	5	5	5	5	5	5	5	5
7	1	73	1	1	2	32	1	3	1	Y	3	1	5	5	5	5	5	5	5	5	5	5	5	5	4	4	4	4	4	4	4	5	5	5	5	5	5	5	5	5	5	5	5	4	4	4	4	5	4
7	1	106	1	1	2	32	1	3	2	N	1	2	4	4	4	4	4	4	4	4	4	4	4	4	3	3	3	3	3	3	3	4	4	4	4	4	4	4	4	4	4	4	4	4	4	5	3	3	3
7	1	108	1	1	2	32	1	3	2	N	1	2	5	5	5	4	5	5	5	4	5	5	4	4	5	4	5	4	5	4	4	5	5	5	5	5	5	4	4	4	4	4	4	5	5	5	4	4	#NULL!
7	1	141	1	1	2	32	2	3	2	Y	1	2	5	5	5	5	5	5	5	5	5	5	5	4	5	4	5	5	5	5	5	5	5	5	5	5	5	5	5	5	5	5	5	5	5	5	5	5	5
7	1	163	1	1	#NULL!	32	2	3	2	Y	1	3	4	4	4	5	5	5	4	5	4	4	4	4	5	5	5	5	5	5	5	5	5	5	5	5	5	4	4	5	5	4	4	4	4	4	4	4	4
7	1	172	1	1	1	32	1	3	2	Y	2	4	5	5	5	5	5	5	5	5	5	5	5	5	5	5	5	5	5	5	5	5	5	5	5	5	5	5	5	5	5	5	5	5	5	5	5	5	5
7	1	173	1	1	1	32	1	3	2	Y	1	2	5	5	5	4	5	4	5	5	5	4	4	5	4	4	5	5	5	5	4	4	4	5	5	5	5	5	4	5	5	5	5	4	4	5	3	3	3
7	1	61	1	1	2	31	1	3	1	Y	2	1	5	5	5	4	5	5	5	5	5	4	3	5	4	5	5	5	5	4	5	5	5	5	5	5	5	5	5	5	5	5	5	4	5	5	4	5	5
7	1	104	1	1	2	31	1	3	2	N	1	2	4	4	4	4	4	4	4	4	4	4	4	4	4	4	4	4	4	4	4	4	4	4	4	4	4	4	4	4	4	4	4	4	4	5	3	3	3
7	1	109	1	1	2	31	1	3	2	N	1	1	5	5	5	5	5	5	4	4	4	5	4	4	5	5	5	5	4	4	4	4	4	4	4	4	4	4	4	4	4	4	4	4	4	5	4	4	3
7	1	110	1	1	2	31	1	3	2	N	1	2	5	5	5	2	5	5	5	5	5	5	1	2	5	5	5	2	5	5	2	5	5	5	5	5	1	2	5	5	5	5	5	5	5	5	1	1	1
7	1	145	1	1	2	31	2	3	2	Y	1	2	4	4	4	4	4	4	4	4	4	5	4	4	5	4	5	5	5	5	4	5	5	5	5	5	5	5	5	5	5	5	5	5	5	5	5	5	5
7	1	60	1	1	2	30	1	3	1	Y	1	2	5	5	5	5	5	5	5	5	5	5	5	5	4	4	4	4	4	4	4	4	4	4	4	4	4	4	4	4	4	4	4	4	4	4	4	4	4
7	1	100	1	1	2	30	2	3	2	N	1	1	4	5	5	5	5	5	5	5	5	5	5	5	5	5	5	5	5	5	5	5	5	5	5	5	5	5	5	4	4	5	5	5	4	4	5	5	5
7	1	105	1	1	1	30	4	3	2	N	1	2	5	5	5	5	5	5	4	4	4	4	4	4	5	4	5	4	4	4	4	4	4	4	4	4	4	4	4	4	4	4	4	4	4	5	4	4	3
7	1	107	1	1	2	30	1	3	2	N	1	2	3	4	3	4	4	5	5	5	5	5	4	4	4	5	4	5	5	4	5	5	4	4	4	4	4	4	4	4	4	4	4	5	5	5	5	5	#NULL!
7	1	111	1	1	2	30	1	3	2	N	1	1	5	5	5	5	5	5	5	5	5	5	5	5	5	5	5	5	5	5	5	5	5	5	5	5	5	5	5	5	5	5	5	5	5	5	5	3	5
7	1	113	1	1	1	30	1	3	2	N	1	2	5	5	5	5	5	5	5	4	4	#NULL!	4	5	5	5	5	4	5	4	5	4	5	5	5	5	5	4	5	4	4	4	4	4	4	4	3	4	3
7	1	114	1	1	2	30	1	3	2	N	2	2	5	5	5	5	5	5	5	4	5	5	4	5	5	5	4	5	5	5	5	4	5	5	5	5	5	5	5	5	5	5	5	5	4	5	5	5	5
7	1	142	1	1	1	30	4	3	2	Y	1	2	5	5	5	5	5	5	5	5	5	5	4	5	5	5	5	4	5	5	5	5	4	5	4	4	4	4	4	5	5	5	4	5	4	4	4	4	4
7	1	167	1	1	1	30	1	3	2	Y	1	1	5	5	5	5	5	5	5	5	5	5	5	5	4	4	4	4	4	4	4	4	4	4	4	4	4	5	5	5	5	5	5	4	4	4	4	4	4
7	1	34	1	1	1	29	2	3	1	Y	2	2	5	5	5	5	5	5	5	5	5	5	5	5	5	5	5	5	5	5	5	5	5	5	5	5	5	5	5	5	5	5	5	5	5	5	5	5	5
7	1	58	1	1	2	29	2	3	1	Y	1	1	3	3	3	4	4	3	3	4	4	3	3	3	3	3	4	4	4	4	4	4	4	4	4	4	4	4	4	4	4	4	4	4	4	4	4	5	5
7	1	62	1	1	2	29	1	3	1	Y	2	1	5	5	5	5	5	5	5	5	5	5	5	5	5	5	5	5	5	5	5	5	5	5	5	5	5	5	5	5	5	5	5	5	4	5	4	4	5
7	1	75	1	1	2	29	1	3	1	Y	2	2	4	5	4	4	4	4	4	4	4	4	3	3	4	4	4	3	4	4	5	4	4	4	4	4	4	4	3	4	4	4	4	4	4	4	4	4	3
7	1	165	1	1	1	29	1	3	2	Y	1	1	5	5	5	4	4	4	5	5	5	5	3	3	4	4	4	4	5	4	5	5	4	5	4	5	5	4	4	4	5	5	5	4	5	5	4	4	4
7	1	169	1	1	1	29	1	3	2	Y	1	2	5	5	5	4	5	4	5	3	4	5	4	3	3	5	5	5	5	5	5	5	5	5	5	5	5	5	5	5	5	5	5	5	5	5	5	5	5
7	1	170	1	1	1	29	1	3	2	Y	1	1	5	5	5	5	4	5	#NULL!	5	4	5	4	3	5	4	5	5	5	4	4	5	5	5	5	5	4	4	5	5	5	5	4	4	4	5	4	4	4
7	1	59	1	1	1	28	1	3	1	Y	1	1	4	4	4	4	4	4	4	4	4	4	4	4	4	4	4	4	4	4	4	4	4	4	4	4	4	4	4	4	4	4	4	3	3	3	3	3	3
7	1	65	1	1	1	28	1	3	1	Y	1	2	5	5	5	5	5	5	5	5	5	5	5	5	5	5	5	5	5	5	5	5	5	5	5	5	5	5	5	5	5	5	5	5	5	5	5	5	5
7	1	71	1	1	2	28	1	3	1	Y	2	1	4	4	4	4	4	4	4	4	4	4	4	4	4	4	4	4	4	4	4	4	4	4	4	4	4	4	4	4	4	4	4	4	4	4	4	4	4
7	1	72	1	1	1	28	1	3	1	Y	2	1	5	5	5	5	5	5	5	5	5	5	5	5	5	5	5	5	5	5	5	5	5	5	5	5	5	5	5	5	5	5	5	5	5	5	5	5	5
7	1	112	1	1	#NULL!	28	1	3	2	N	1	1	5	4	4	4	4	4	4	4	4	4	3	3	4	4	5	4	4	4	4	4	4	5	4	4	4	4	4	4	4	4	4	3	4	4	4	3	3
7	1	168	1	1	1	28	2	3	2	Y	1	1	4	5	4	3	3	4	4	4	4	4	4	4	5	4	5	#NULL!	5	5	4	5	5	5	5	5	5	4	5	5	5	5	5	4	5	5	5	5	5
7	1	171	1	1	1	28	1	3	2	Y	1	1	5	5	5	5	5	5	5	5	5	5	5	5	5	5	5	5	5	5	5	5	5	5	5	5	5	5	5	5	5	5	5	5	5	5	5	5	5
7	1	57	1	1	2	27	2	3	1	Y	2	1	5	5	5	4	5	5	5	5	5	3	4	1	4	4	5	5	5	#NULL!	4	5	5	5	5	5	5	5	5	5	5	5	5	4	4	4	4	4	4
7	1	64	1	1	1	27	1	3	1	Y	1	1	4	5	4	4	4	4	4	4	4	4	3	3	4	4	5	4	#NULL!	4	4	4	4	4	4	4	4	4	4	4	4	4	4	4	4	4	4	4	4
7	1	166	1	1	2	25	1	3	2	Y	1	1	4	5	5	5	4	4	5	5	4	5	4	4	5	5	5	5	5	5	4	5	5	4	5	4	5	5	4	4	5	4	4	3	2	5	4	3	4
7	1	74	1	1	1	22	1	3	1	Y	1	1	4	4	4	4	4	4	4	4	4	4	4	4	4	4	4	4	4	4	4	4	4	4	4	4	4	4	4	4	4	4	4	4	4	4	4	4	4
7	1	342	1	1	2	34	2	3	1	Y	2	3	5	5	5	5	5	5	5	5	5	5	5	5	5	5	5	5	5	5	5	5	5	5	5	5	5	5	5	5	5	5	4	4	4	4	5	5	5
7	1	351	1	1	1	34	2	3	1	Y	2	3	5	5	5	5	5	5	5	#NULL!	5	5	5	5	5	5	5	4	5	4	4	5	4	5	5	5	4	5	5	5	5	4	5	4	4	4	4	4	4
7	1	383	1	1	#NULL!	34	1	3	1	Y	3	2	5	5	3	3	3	5	3	3	3	3	3	2	5	4	5	4	5	5	#NULL!	5	5	5	5	5	5	3	5	5	5	5	3	#NULL!	#NULL!	5	#NULL!	#NULL!	#NULL!
7	1	345	1	1	2	32	2	3	1	Y	2	1	5	5	5	5	5	5	5	5	5	5	5	5	5	5	5	5	5	5	5	5	5	5	5	5	5	5	5	5	5	5	5	5	5	5	5	5	5
7	1	348	1	1	2	32	2	3	1	Y	2	2	5	5	5	5	5	5	5	5	5	5	5	5	4	4	5	4	5	4	4	5	5	5	5	5	5	4	4	5	5	5	4	3	3	4	4	4	4
7	1	373	1	1	#NULL!	32	1	3	1	Y	2	1	5	5	5	4	5	4	5	5	5	5	5	5	5	4	5	5	4	5	5	5	5	5	5	5	5	5	5	5	5	5	5	4	5	5	5	5	5
7	1	343	1	1	2	31	2	3	1	Y	2	2	5	5	5	5	5	5	5	5	5	5	5	5	5	5	5	5	5	5	5	5	5	5	5	5	5	5	5	5	5	5	5	5	5	5	5	5	5
7	1	369	1	1	2	31	1	3	1	Y	2	1	5	5	5	5	5	5	5	5	5	5	5	5	5	5	5	5	5	5	5	5	5	5	5	5	5	5	5	5	5	5	5	5	5	5	5	5	5
7	1	370	1	1	2	31	1	3	1	Y	2	1	4	4	4	4	4	4	4	4	4	4	4	4	5	5	5	5	5	5	5	5	5	5	5	5	5	5	5	5	5	5	5	5	5	5	5	5	5
7	1	374	1	1	1	31	1	3	1	Y	2	1	5	5	5	5	5	5	5	5	5	5	5	5	5	5	5	4	5	5	5	5	5	5	5	5	5	5	5	5	5	5	5	5	5	5	4	5	5
7	1	371	1	1	1	30	1	3	1	Y	2	1	4	4	4	4	4	4	4	4	4	4	4	4	5	5	5	5	5	5	5	5	5	5	5	5	5	5	5	5	5	5	5	4	4	4	4	4	4
7	1	375	1	1	1	30	1	3	1	Y	2	1	5	5	5	5	5	5	5	5	5	5	5	5	5	5	5	5	5	5	5	5	5	5	5	5	5	5	5	5	5	5	5	5	5	5	5	5	5
7	1	376	1	1	#NULL!	30	1	3	1	Y	2	1	5	5	5	4	5	5	5	5	4	5	3	4	4	4	4	4	4	4	5	5	5	5	5	5	4	4	4	4	4	4	5	4	4	4	4	4	4
7	1	382	1	1	#NULL!	30	1	3	1	Y	2	1	4	4	4	4	4	4	4	4	4	4	3	4	4	4	4	4	4	4	4	4	4	4	4	4	4	4	4	4	4	4	4	4	4	4	4	4	4
7	1	386	1	1	2	30	1	3	1	Y	2	1	5	5	5	5	5	5	5	5	5	5	5	5	5	5	5	5	5	5	5	5	5	5	5	5	5	5	5	5	5	5	5	5	5	5	5	5	5
7	1	367	1	1	1	29	1	3	1	Y	2	1	5	5	5	5	5	5	5	5	5	5	5	5	5	5	5	5	5	5	5	5	5	5	5	5	5	5	5	5	5	5	5	5	5	5	5	5	5
7	1	377	1	1	1	29	1	3	1	Y	2	1	5	5	5	5	5	5	5	5	5	5	5	5	5	5	5	5	5	5	5	5	5	5	5	5	5	5	5	5	5	5	5	5	5	5	5	5	5
7	1	379	1	1	1	29	1	3	1	Y	2	2	5	5	5	5	5	5	5	5	5	5	5	5	5	5	5	5	5	5	5	5	5	5	5	5	5	5	5	5	5	5	5	5	5	5	5	5	5
7	1	385	1	1	#NULL!	29	1	3	1	Y	2	1	5	5	5	4	5	5	5	5	4	5	3	4	5	4	4	3	5	5	5	5	5	5	5	5	5	4	5	5	5	5	4	4	4	5	4	4	4
7	1	349	1	1	#NULL!	28	2	3	1	Y	2	2	4	4	4	4	4	4	4	4	4	4	4	4	5	5	5	5	5	5	5	5	5	5	5	5	5	5	5	5	5	5	5	5	5	5	5	5	5
7	1	368	1	1	1	28	1	3	1	Y	2	1	5	4	4	4	4	4	4	4	4	4	5	4	5	5	5	4	5	4	4	5	5	5	5	5	5	4	5	4	5	4	4	4	4	4	4	4	5
7	1	372	1	1	2	28	1	3	1	Y	2	1	5	5	5	5	5	5	5	5	5	5	4	5	5	5	5	5	5	5	5	5	5	5	5	5	4	5	5	5	5	5	5	5	5	5	4	5	5
7	1	380	1	1	2	28	1	3	1	Y	2	1	5	5	5	3	5	4	4	4	3	4	2	4	4	4	5	3	5	4	5	4	4	5	5	5	5	4	4	5	5	5	5	4	4	5	3	4	3
7	1	384	1	1	2	28	1	3	1	Y	2	1	5	5	5	5	5	5	5	5	5	5	5	5	5	5	5	5	5	5	5	5	5	5	5	5	5	5	5	5	5	5	5	5	5	5	5	5	5
7	1	24	1	1	1	49	4	3	1	Y	2	5	5	5	5	4	5	5	4	5	5	5	4	4	5	4	5	5	5	5	3	5	5	5	5	5	5	4	5	5	5	4	5	4	3	3	3	4	4
7	1	144	1	1	#NULL!	49	2	3	2	Y	1	5	5	4	5	4	4	4	4	5	4	5	4	4	4	4	5	4	5	5	4	5	5	5	5	5	4	4	4	4	5	4	4	4	4	5	4	5	4
7	1	146	1	1	2	49	3	3	2	Y	1	5	5	5	5	5	5	5	5	5	5	5	5	5	5	5	5	5	5	5	5	5	5	5	5	5	5	5	5	5	5	5	5	5	5	5	5	5	5
7	1	155	1	1	1	49	3	3	2	Y	1	5	5	5	5	4	4	4	4	4	4	5	4	3	3	4	4	4	4	5	4	4	5	5	4	4	4	5	4	4	4	4	4	4	4	4	4	4	4
7	1	54	1	1	2	47	3	3	1	Y	2	4	5	5	5	5	5	5	5	5	5	5	5	5	5	5	5	5	5	5	5	5	5	5	5	5	5	5	5	5	5	5	5	5	4	4	4	4	4
7	1	150	1	1	1	47	3	3	2	Y	1	5	5	5	5	5	5	5	5	5	4	5	4	4	5	5	4	5	4	5	4	4	5	5	5	5	5	5	5	5	5	4	5	4	4	4	3	4	4
7	1	96	1	1	1	46	3	3	2	N	1	4	5	5	5	4	5	5	5	4	4	5	4	4	4	4	4	4	4	4	4	4	4	4	4	4	4	4	4	4	5	4	4	5	5	5	4	4	4
7	1	87	1	1	2	45	3	3	2	N	1	5	5	5	5	5	5	4	5	5	5	4	4	4	5	5	5	5	5	5	4	5	5	5	5	5	4	5	5	5	5	4	5	5	5	5	5	4	4
7	1	147	1	1	2	45	3	3	2	Y	1	5	5	5	5	5	5	5	5	5	5	5	5	5	5	5	5	5	5	5	5	5	5	5	5	5	5	5	5	5	5	5	5	5	5	5	5	5	5
7	1	149	1	1	2	45	3	3	2	Y	1	5	5	5	5	5	5	5	5	5	5	4	4	4	5	5	5	4	5	5	4	5	5	5	5	5	5	5	5	5	5	5	4	4	4	5	4	4	4
7	1	153	1	1	1	45	4	3	2	Y	2	5	5	5	4	4	5	5	5	5	4	5	4	4	4	4	5	4	5	4	5	5	5	5	5	5	5	5	5	4	5	4	5	4	4	5	4	4	4
7	1	157	1	1	2	45	3	3	2	Y	1	5	5	5	5	5	5	5	5	4	5	5	4	4	4	5	5	4	5	4	4	5	5	5	4	4	4	4	4	5	5	4	5	4	3	4	3	3	3
7	1	27	1	1	2	44	4	3	1	Y	2	5	5	4	5	4	4	4	4	5	5	4	4	5	5	5	5	5	5	5	5	5	5	5	5	5	5	5	5	5	5	5	5	5	4	4	4	4	4
7	1	30	1	1	#NULL!	44	3	3	1	Y	3	4	5	5	5	5	5	5	5	5	5	5	5	5	5	5	5	5	5	5	5	5	5	5	5	5	5	5	5	5	5	5	5	5	5	5	5	5	5
7	1	84	1	1	#NULL!	44	3	3	2	N	1	4	5	5	5	4	5	4	4	4	4	4	4	4	4	3	4	4	4	4	4	4	4	4	4	4	4	4	4	4	4	4	3	3	3	3	3	3	3
7	1	86	1	1	2	44	3	3	2	N	1	5	4	5	5	4	4	4	4	4	4	5	3	3	4	4	4	4	4	4	4	4	4	4	4	4	4	4	4	4	4	4	4	4	4	4	3	4	3
7	1	20	1	1	2	43	4	3	1	Y	3	5	5	5	5	5	5	5	5	5	5	5	5	5	5	5	5	5	5	5	5	5	5	5	5	5	5	5	5	5	5	5	5	5	5	5	5	5	5
7	1	90	1	1	2	43	3	3	2	N	1	5	5	4	4	4	4	4	4	4	4	4	3	3	5	4	4	5	4	4	4	4	5	5	4	4	4	4	4	4	4	4	4	3	4	4	3	4	4
7	1	88	1	1	2	42	3	3	2	N	1	4	5	5	5	4	5	4	5	4	4	5	4	4	5	5	5	5	5	5	4	4	4	5	4	5	4	5	4	5	5	4	4	4	4	5	#NULL!	#NULL!	#NULL!
7	1	92	1	1	2	42	3	3	2	N	1	4	4	4	4	4	4	4	4	4	4	4	4	4	4	4	4	4	4	4	4	4	4	4	4	4	4	4	4	4	4	4	4	4	5	4	4	4	4
7	1	94	1	1	1	42	3	3	2	N	1	3	4	4	4	4	4	4	4	4	4	4	4	4	5	5	5	5	5	5	5	5	5	5	5	5	5	5	5	5	5	5	5	5	5	5	5	5	5
7	1	148	1	1	2	42	2	3	2	Y	1	2	2	3	4	4	3	5	4	4	4	4	3	5	3	5	4	4	4	5	1	1	2	3	3	3	3	3	2	4	2	4	2	2	2	3	3	2	3
7	1	26	1	1	1	41	4	3	1	Y	3	3	3	4	3	3	4	4	4	4	4	4	4	4	4	4	4	#NULL!	4	4	4	5	4	5	5	5	5	5	5	5	5	5	5	4	4	4	4	4	4
7	1	41	1	1	2	41	2	3	1	Y	2	4	5	4	5	4	5	4	4	4	4	4	4	5	4	4	5	4	5	5	5	5	4	5	5	5	4	4	4	5	4	4	5	4	5	4	4	4	4
7	1	97	1	1	1	41	3	3	2	N	1	4	5	5	5	5	5	5	5	4	4	4	5	5	4	4	5	4	4	4	5	4	4	4	4	4	5	5	5	4	4	4	4	5	5	5	4	4	4
7	1	19	1	1	2	40	3	3	1	Y	2	5	5	5	5	5	5	5	5	5	5	5	5	5	5	5	5	5	5	5	5	5	5	5	5	5	5	5	5	5	5	5	5	4	5	5	5	5	5
7	1	44	1	1	#NULL!	40	2	3	1	Y	2	4	4	4	5	4	5	5	5	5	4	4	4	4	4	4	4	4	4	4	4	4	4	4	4	4	4	4	4	4	4	4	4	4	4	4	4	4	4
7	1	49	1	1	2	40	3	3	1	Y	2	4	5	4	5	4	5	4	5	5	4	5	5	5	5	4	5	4	5	4	5	5	5	4	3	5	5	4	5	5	5	5	5	5	4	5	4	5	5
7	1	55	1	1	2	40	3	3	1	Y	2	4	4	4	4	4	4	4	4	4	4	4	4	4	4	4	4	4	4	4	4	4	4	4	4	4	4	4	4	4	4	4	4	4	4	4	4	4	4
7	1	85	1	1	1	40	2	3	2	N	1	3	5	5	5	5	5	5	5	5	5	4	5	4	5	5	5	5	5	5	5	5	5	5	5	5	5	5	5	5	5	5	5	5	5	5	5	5	5
7	1	89	1	1	1	40	3	3	2	N	1	4	5	5	5	5	5	5	5	5	5	5	5	5	5	5	5	5	5	5	5	5	5	5	5	5	5	5	5	5	5	5	5	5	5	5	5	5	5
7	1	91	1	1	2	40	3	3	2	N	1	3	5	5	5	5	5	5	5	5	5	5	5	5	5	5	5	5	5	5	5	5	5	5	5	5	5	5	5	5	5	5	5	4	4	4	4	4	3
7	1	99	1	1	1	40	2	3	2	N	1	3	5	4	5	5	4	5	#NULL!	4	4	4	4	5	4	5	4	4	5	4	5	5	5	5	4	5	5	5	5	5	5	5	5	5	5	5	5	5	5
7	1	152	1	1	2	40	3	3	2	Y	1	5	4	4	4	4	4	4	4	4	4	4	4	4	4	4	4	4	4	4	4	5	5	5	5	5	5	5	5	5	5	4	5	3	4	4	4	5	5
7	1	36	1	1	1	39	2	3	1	Y	2	2	5	5	5	5	5	5	5	5	5	5	5	5	5	5	5	5	5	5	5	5	5	5	5	5	5	5	5	5	5	5	5	4	4	5	5	5	5
7	1	45	1	1	1	39	4	3	1	Y	3	4	5	5	5	5	5	5	5	5	5	5	5	5	5	5	5	5	5	5	5	5	5	5	5	5	5	5	5	5	5	5	5	5	5	5	5	5	5
7	1	48	1	1	2	39	3	3	1	Y	2	4	5	5	5	4	4	4	4	4	4	5	3	3	4	4	5	4	5	4	4	4	4	5	4	5	4	5	4	4	4	4	4	4	4	4	3	3	3
7	1	98	1	1	1	39	3	3	2	N	1	4	5	5	5	5	5	5	5	5	5	5	5	5	5	5	5	5	5	5	5	5	5	5	5	5	5	5	5	5	5	5	5	5	5	5	5	5	5
7	1	164	1	1	2	39	2	3	2	Y	2	4	5	5	5	4	5	5	5	5	5	5	4	5	5	5	5	5	5	5	5	5	5	5	5	5	5	5	5	5	5	5	5	4	4	5	3	4	4
7	1	50	1	1	1	38	3	3	1	Y	2	3	5	5	5	5	5	4	5	4	4	#NULL!	4	4	5	4	5	5	5	4	4	5	4	5	4	5	4	5	4	5	4	5	4	5	4	5	4	5	4
7	1	70	1	1	#NULL!	38	1	3	1	Y	2	3	4	4	4	3	4	4	4	4	4	4	4	4	4	4	4	4	3	4	3	4	4	4	4	4	4	4	4	4	4	4	4	4	4	4	4	4	4
7	1	82	1	1	1	38	2	3	2	N	1	4	5	5	3	5	5	5	4	5	4	4	3	3	5	5	5	4	5	4	3	5	5	5	5	5	5	5	5	5	4	4	4	2	4	4	3	3	3
7	1	95	1	1	2	38	3	3	2	N	2	3	4	4	4	4	4	4	4	4	4	4	4	4	5	5	5	5	5	5	5	5	5	5	5	5	5	5	5	5	5	5	5	5	5	5	5	5	5
7	1	103	1	1	1	38	2	3	2	N	1	3	5	5	4	3	4	3	3	3	3	5	3	3	3	3	5	2	4	4	4	5	5	5	5	4	4	4	3	5	5	4	4	4	4	4	#NULL!	3	3
7	1	160	1	1	1	38	2	3	2	Y	1	3	5	5	5	4	5	5	5	5	5	5	4	4	5	5	5	4	5	4	5	5	5	5	5	5	5	5	5	5	5	5	5	4	5	5	4	4	4
7	1	161	1	1	2	38	2	3	2	Y	1	4	5	4	5	5	5	5	4	5	4	5	5	5	5	5	4	5	5	5	5	5	5	5	5	5	5	5	5	5	5	5	5	5	5	5	5	5	5
7	1	18	1	1	1	37	3	3	1	Y	2	3	4	4	4	4	5	4	4	4	4	5	3	3	4	4	5	4	4	4	4	5	5	5	5	5	4	4	4	5	4	5	5	4	5	4	4	4	4
7	1	81	1	1	2	37	3	3	2	N	2	3	5	5	5	4	5	4	4	5	5	3	3	3	4	4	4	4	5	4	4	5	5	5	5	5	5	4	5	5	5	4	5	4	4	4	4	3	3
7	1	159	1	1	2	37	3	3	2	Y	2	4	3	5	5	4	5	4	3	4	4	4	2	4	5	5	4	3	5	5	4	5	5	5	5	5	5	4	4	5	5	5	5	4	4	4	3	3	3
7	1	162	1	1	1	37	2	3	2	Y	1	3	5	5	5	5	5	5	5	5	5	5	5	5	4	4	4	4	4	4	4	4	4	4	4	4	4	4	4	4	4	4	4	5	5	5	5	5	5
7	1	31	1	1	1	36	2	3	1	Y	3	3	4	4	4	4	4	4	4	4	4	4	4	4	4	4	4	4	4	4	4	4	5	5	5	5	5	5	5	5	5	5	5	5	5	5	5	5	5
7	1	39	1	1	2	36	2	3	1	Y	2	3	5	5	5	5	5	5	5	5	5	5	5	5	5	5	5	5	5	5	5	5	5	5	5	5	5	5	5	5	5	5	5	5	5	5	5	5	5
7	1	43	1	1	1	36	3	3	1	Y	3	3	5	5	5	5	5	5	5	5	5	5	4	5	5	4	5	4	5	5	5	5	4	5	5	5	5	5	5	4	4	4	4	4	4	4	4	4	4
7	1	69	1	1	2	36	1	3	1	Y	2	2	5	5	4	4	5	4	4	4	4	4	4	4	5	5	5	4	5	5	4	5	5	5	5	5	4	4	5	5	5	5	5	4	4	4	4	4	4
7	1	101	1	1	2	36	2	3	2	N	1	2	4	4	4	5	4	5	5	5	4	4	5	4	4	5	5	4	4	4	4	4	4	4	4	4	4	4	4	4	4	4	4	4	4	4	5	4	5
7	1	35	1	1	1	35	2	3	1	Y	2	3	5	5	5	4	5	5	5	5	5	5	4	5	4	4	5	4	5	4	4	4	4	4	4	4	4	4	4	5	5	5	5	4	5	5	4	4	3
7	1	37	1	1	2	35	2	3	1	Y	2	3	4	5	5	4	4	5	5	#NULL!	5	4	4	4	4	4	4	4	4	4	4	3	3	3	3	3	3	3	3	3	#NULL!	4	4	3	4	4	3	3	3
7	1	38	1	1	2	35	2	3	1	Y	2	1	4	5	5	4	4	4	4	4	4	4	4	#NULL!	5	5	4	5	4	4	4	5	4	4	#NULL!	5	5	4	5	5	5	4	5	4	4	3	3	4	3
7	1	47	1	1	1	35	3	3	1	Y	3	3	5	3	5	5	5	5	5	4	4	5	5	4	4	5	5	5	5	5	4	4	4	5	5	5	5	5	5	5	5	5	5	4	4	5	4	5	3
7	1	93	1	1	1	35	3	3	2	N	1	4	5	5	5	4	5	5	5	4	4	5	4	4	5	5	5	5	5	5	5	5	5	5	5	5	5	5	5	5	5	4	4	5	5	5	4	4	4
7	1	102	1	1	2	35	2	3	2	N	1	2	4	5	5	4	4	5	3	5	4	4	4	3	4	4	4	4	4	4	4	4	4	4	5	4	4	5	5	5	4	4	4	4	4	4	4	4	4
7	1	357	1	1	1	46	3	3	1	Y	3	4	5	5	4	4	4	4	4	4	4	4	4	4	4	4	4	4	4	4	4	5	5	5	5	5	5	5	5	5	5	5	5	4	4	4	4	4	4
7	1	399	1	1	1	46	4	3	1	Y	3	5	4	4	4	4	4	4	4	4	4	4	4	4	4	4	5	4	4	4	4	5	4	5	4	4	4	4	4	4	4	4	4	4	5	5	4	4	4
7	1	395	1	1	2	44	3	3	1	Y	3	5	5	5	5	5	5	5	5	5	5	5	4	3	4	4	5	5	5	5	4	5	5	5	5	5	5	5	5	5	5	5	5	4	4	5	4	3	4
7	1	356	1	1	1	43	3	3	1	Y	2	4	5	5	5	5	5	5	5	5	5	5	5	5	5	5	5	5	5	5	5	5	5	5	5	5	5	5	5	5	5	5	5	5	5	5	5	5	5
7	1	358	1	1	#NULL!	43	4	3	1	Y	3	5	4	4	4	4	4	5	5	5	4	5	4	3	4	5	5	4	5	4	5	5	4	5	5	5	5	4	4	5	5	4	5	3	4	5	5	5	4
7	1	359	1	1	1	43	3	3	1	Y	2	5	5	5	5	4	5	5	5	5	5	4	5	4	4	5	5	4	5	5	5	5	5	5	5	5	5	5	5	4	4	4	4	5	4	4	4	5	4
7	1	366	1	1	2	43	4	3	1	Y	2	5	5	5	4	4	4	4	5	4	4	4	3	4	5	4	4	4	5	5	5	5	5	5	5	4	5	5	#NULL!	5	5	5	4	4	4	5	3	4	4
7	1	350	1	1	2	42	2	3	1	Y	2	4	5	5	5	5	5	5	5	5	5	5	5	5	5	5	5	5	5	5	5	5	5	5	5	5	5	5	5	5	5	5	5	5	5	5	5	5	5
7	1	393	1	1	1	42	4	3	1	Y	3	4	5	5	5	5	5	5	5	5	5	5	5	5	5	5	5	5	5	5	5	5	5	5	5	5	5	5	5	5	5	5	5	5	5	5	5	5	5
7	1	352	1	1	2	41	4	3	1	Y	3	5	5	5	5	4	5	4	5	5	5	5	5	4	4	4	4	4	4	5	5	5	5	5	4	4	4	4	4	5	5	5	5	5	5	5	5	5	5
7	1	365	1	1	#NULL!	41	3	3	1	Y	2	4	4	5	5	4	4	5	5	5	5	5	5	5	4	5	5	4	5	5	5	5	5	5	5	5	5	5	5	5	5	5	5	5	5	5	5	5	5
7	1	390	1	1	2	41	3	3	1	Y	3	3	5	5	5	5	5	5	5	5	5	5	5	5	5	5	5	5	5	5	5	5	5	5	5	5	5	5	5	5	5	5	5	5	5	5	5	5	5
7	1	354	1	1	2	40	3	3	1	Y	2	4	5	5	5	5	5	5	5	5	5	5	4	5	5	5	5	5	5	5	5	5	5	5	5	5	5	5	5	5	5	5	5	5	5	5	5	4	4
7	1	355	1	1	#NULL!	40	3	3	1	Y	2	4	5	5	5	5	5	5	5	5	5	5	5	5	4	4	5	4	5	5	5	5	5	5	5	5	5	3	4	5	5	4	5	4	4	4	4	4	4
7	1	360	1	1	2	40	3	3	1	Y	2	4	5	4	4	4	4	5	5	5	5	4	5	4	5	5	5	4	4	4	4	5	5	5	5	5	5	4	5	5	5	5	5	4	5	4	5	4	5
7	1	364	1	1	1	40	3	3	1	Y	3	2	5	5	5	5	5	5	4	5	5	4	5	5	5	5	5	4	5	4	4	4	4	4	4	5	4	5	4	4	5	4	4	5	5	4	4	4	4
7	1	353	1	1	2	39	3	3	1	Y	2	#NULL!	5	5	5	5	5	5	5	5	5	5	5	5	5	5	5	5	5	5	5	5	5	5	5	5	5	5	5	5	5	5	5	4	4	4	4	4	4
7	1	389	1	1	1	38	3	3	1	Y	3	4	5	5	5	5	5	5	5	5	5	5	5	5	5	5	5	5	5	5	5	5	5	5	5	5	5	5	5	5	5	5	5	5	5	5	4	5	5
7	1	344	1	1	2	37	2	3	1	Y	2	1	5	5	5	5	5	5	5	5	5	5	5	5	5	5	5	5	5	5	5	5	5	5	5	5	5	5	5	5	5	5	5	5	5	5	5	5	5
7	1	347	1	1	1	37	2	3	1	Y	2	2	5	5	5	5	5	5	5	5	5	4	5	5	5	5	5	5	5	4	5	5	5	5	5	5	5	5	5	5	4	5	5	5	5	5	5	5	5
7	1	346	1	1	#NULL!	35	2	3	1	Y	2	2	4	4	4	4	4	4	4	3	4	4	3	4	5	4	5	4	5	4	4	4	4	4	4	4	4	4	4	5	5	5	4	3	4	4	3	3	3
7	1	378	1	1	2	35	1	3	1	Y	1	2	5	5	5	5	5	5	5	5	5	5	3	#NULL!	5	5	5	5	5	5	5	5	5	5	5	5	5	5	5	5	5	5	5	5	5	5	5	5	5
7	1	381	1	1	#NULL!	35	1	3	1	Y	2	2	5	5	5	5	5	5	5	5	5	5	5	5	5	5	5	5	5	4	5	5	5	4	4	4	5	5	5	5	5	5	5	5	5	4	4	4	4
7	1	140	1	1	1	63	4	3	2	Y	1	5	5	5	5	5	5	4	4	4	4	4	4	4	4	4	5	4	5	5	4	5	5	5	4	4	4	4	4	4	4	4	4	4	4	4	4	5	3
7	1	25	1	1	2	60	4	3	1	Y	1	5	5	5	5	5	5	5	5	5	5	5	5	5	5	5	5	5	5	5	5	5	5	5	5	5	5	5	5	5	5	5	5	5	5	5	5	5	5
7	1	21	1	1	2	57	4	3	1	Y	2	5	5	5	5	5	5	5	5	5	5	5	5	5	5	5	5	5	5	5	5	5	5	5	5	5	5	5	5	5	5	5	5	5	5	5	5	5	5
7	1	52	1	1	1	57	4	3	1	Y	1	5	3	5	5	5	5	5	5	5	5	5	4	4	5	5	5	5	5	5	4	#NULL!	#NULL!	#NULL!	#NULL!	#NULL!	#NULL!	#NULL!	#NULL!	#NULL!	#NULL!	#NULL!	#NULL!	5	4	5	4	5	4
7	1	16	1	1	2	56	4	3	1	Y	2	5	5	5	5	5	5	5	5	5	5	5	5	5	5	5	5	5	5	5	5	5	5	5	5	5	5	5	5	5	5	5	5	5	5	5	5	5	5
7	1	22	1	1	1	56	4	3	1	Y	1	5	4	4	4	4	5	5	5	5	5	5	5	5	4	5	4	5	4	4	5	4	4	5	4	5	4	5	4	4	4	4	4	4	4	4	5	4	5
7	1	154	1	1	2	56	4	3	2	Y	1	5	5	5	5	5	5	5	5	5	5	5	4	4	5	5	5	4	5	5	5	5	5	5	5	5	5	4	5	5	5	3	5	4	5	4	4	4	4
7	1	23	1	1	2	55	4	3	1	Y	1	5	5	5	5	5	4	5	5	5	5	5	4	4	5	5	5	5	5	5	5	5	5	5	5	5	5	5	5	5	5	5	5	5	5	5	5	5	5
7	1	46	1	1	1	55	3	3	1	Y	1	5	5	5	5	5	5	4	5	4	4	5	4	4	5	4	5	4	5	5	4	5	5	5	5	5	5	4	5	5	4	4	4	4	4	5	4	4	4
7	1	51	1	1	#NULL!	55	4	3	1	Y	2	5	4	4	4	4	4	4	4	4	4	4	4	4	4	4	4	4	4	4	4	4	4	4	4	4	4	4	4	4	4	4	4	4	4	4	5	5	#NULL!
7	1	80	1	1	2	55	4	3	2	N	1	5	5	5	4	5	5	5	5	4	4	5	4	4	4	4	5	4	5	5	5	5	5	5	5	5	5	5	5	5	5	4	5	3	4	5	3	3	4
7	1	28	1	1	1	53	4	3	1	Y	2	5	3	#NULL!	4	4	4	3	3	3	3	4	4	3	1	2	3	4	5	#NULL!	5	5	4	3	3	3	3	3	3	3	3	3	3	3	3	3	3	3	3
7	1	29	1	1	2	53	4	3	1	Y	1	5	4	4	4	4	4	4	4	4	4	4	4	4	4	4	4	4	4	4	4	4	4	4	4	4	4	4	4	4	4	4	4	4	4	3	4	4	4
7	1	17	1	1	2	51	4	3	1	Y	1	5	4	4	4	4	4	4	4	4	4	4	4	4	4	4	4	4	4	4	4	4	4	4	4	4	4	4	4	4	4	4	4	4	4	4	4	4	4
7	1	83	1	1	2	51	4	3	2	N	1	5	4	5	5	5	5	5	5	5	5	5	5	4	5	5	5	5	5	5	5	5	5	5	5	5	5	5	5	5	5	5	5	5	5	5	5	5	5
7	1	151	1	1	2	51	4	3	2	Y	1	5	5	5	5	5	5	5	5	5	5	5	5	4	5	5	5	5	5	5	5	5	5	5	5	5	5	5	5	5	5	5	5	5	5	5	4	4	4
7	1	156	1	1	1	51	3	3	2	Y	1	5	4	4	4	4	4	4	4	4	4	4	4	4	4	3	4	4	5	5	3	4	3	4	4	4	4	4	4	5	4	4	4	5	3	4	4	3	4
7	1	42	1	1	2	50	2	3	1	Y	1	5	5	5	5	5	5	5	5	5	5	5	5	5	5	5	5	5	5	5	5	5	5	5	5	5	5	5	5	5	5	5	5	5	5	5	5	5	5
7	1	53	1	1	1	50	4	3	1	Y	1	5	4	1	4	1	5	1	1	1	1	1	1	1	4	5	4	#NULL!	3	4	4	4	4	4	5	5	4	5	5	#NULL!	5	4	5	5	5	5	5	4	5
7	1	401	1	1	2	61	4	3	1	Y	1	5	4	3	4	4	3	4	4	4	4	4	3	3	3	3	4	3	3	4	3	4	3	3	3	4	4	4	4	4	4	4	4	4	4	3	4	4	3
7	1	388	1	1	1	59	4	3	1	Y	1	5	5	5	5	5	5	5	5	5	5	5	4	4	5	4	5	#NULL!	4	4	5	5	5	5	5	5	5	4	4	5	4	5	5	4	4	5	3	4	4
7	1	398	1	1	2	58	4	3	1	Y	1	5	5	5	5	5	5	5	5	5	5	5	3	5	5	5	5	5	5	5	5	5	5	5	5	5	5	5	5	5	5	5	5	5	5	5	5	5	5
7	1	362	1	1	2	57	4	3	1	Y	1	5	5	5	4	4	4	4	5	4	4	5	5	4	5	4	5	5	4	5	4	5	4	5	5	5	5	5	5	5	5	5	5	5	5	5	4	5	5
7	1	391	1	1	2	57	4	3	1	Y	1	5	5	5	5	5	5	5	5	5	5	5	5	5	5	5	5	5	5	5	5	5	5	5	5	5	5	5	5	5	5	5	5	5	5	5	5	5	5
7	1	397	1	1	1	57	4	3	1	Y	1	5	5	5	5	5	5	5	5	5	5	5	5	5	5	4	5	4	5	5	5	5	5	5	5	5	4	3	4	5	5	4	5	4	4	4	4	4	4
7	1	400	1	1	2	57	4	3	1	Y	1	5	3	3	4	2	2	3	3	4	4	4	2	3	3	4	3	3	2	3	2	3	3	3	3	3	2	3	3	3	2	3	3	3	3	4	3	5	3
7	1	387	1	1	2	56	4	3	1	Y	1	5	5	5	5	5	5	5	5	5	5	5	5	5	5	5	5	5	5	5	5	5	5	5	5	5	5	5	5	5	5	5	5	5	5	5	5	5	5
7	1	392	1	1	2	56	4	3	1	Y	1	5	4	5	4	4	5	4	4	5	4	4	#NULL!	#NULL!	4	5	4	4	4	5	4	4	5	4	4	4	5	4	4	4	4	4	4	4	4	5	5	4	4
7	1	394	1	1	1	56	4	3	1	Y	1	5	5	5	5	5	5	5	5	5	5	5	5	5	5	5	5	5	5	5	5	5	5	5	5	5	5	5	5	5	5	5	5	5	5	5	5	5	5
7	1	396	1	1	2	56	4	3	1	Y	1	5	5	5	5	5	5	5	5	5	5	5	5	5	5	5	5	5	5	5	5	5	5	5	5	5	5	5	5	5	5	5	5	5	5	5	5	5	5
7	1	361	1	1	#NULL!	50	4	3	1	Y	1	5	5	5	5	5	5	5	5	5	5	5	4	4	5	5	#NULL!	4	5	5	5	5	5	5	5	5	5	5	5	5	5	5	5	4	4	4	4	4	4
7	1	363	1	1	1	50	4	3	1	Y	3	5	5	5	5	5	5	5	5	5	5	5	5	5	4	5	5	5	4	5	5	5	5	5	4	5	5	5	5	5	5	5	5	5	5	5	4	5	5
8	7	155	1	1	2	34	2	2	1	Y	1	3	4	4	4	4	4	5	4	4	4	5	3	3	5	4	4	4	4	5	3	4	5	5	4	4	4	5	4	4	5	5	5	5	4	3	4	3	3
8	7	160	1	1	#NULL!	34	1	2	1	Y	1	1	4	4	4	3	4	4	4	3	3	3	4	4	4	4	4	4	3	3	4	4	3	4	4	4	4	4	3	4	4	4	4	4	4	4	4	3	3
8	7	165	1	1	2	34	1	2	1	Y	1	2	3	4	3	3	4	3	4	3	4	3	4	3	4	3	4	3	4	3	4	3	4	3	4	3	4	3	4	3	4	3	4	3	3	3	3	3	3
8	7	152	1	1	2	32	2	2	1	Y	1	2	5	5	5	5	5	5	5	5	5	5	5	5	5	5	5	#NULL!	5	5	5	5	5	5	5	5	5	5	5	5	5	5	5	5	5	5	5	5	5
8	7	153	1	1	#NULL!	32	2	2	1	Y	1	2	4	4	5	4	4	5	4	4	4	5	3	3	5	5	4	5	5	5	4	5	5	5	5	5	5	5	5	5	5	5	5	4	4	4	4	4	5
8	7	159	1	1	2	32	1	2	1	Y	1	2	5	5	5	5	5	5	5	5	5	5	5	5	5	5	5	#NULL!	5	5	5	5	5	5	5	5	4	4	5	5	5	5	5	5	5	5	5	5	4
8	7	158	1	1	#NULL!	30	1	2	1	Y	1	2	5	5	5	4	5	5	5	5	5	5	5	5	5	5	5	5	5	5	5	5	5	5	5	5	5	5	5	5	5	5	5	5	5	5	5	5	5
8	7	162	1	1	2	30	1	2	1	Y	1	2	4	5	5	5	5	5	5	5	5	5	3	4	5	4	5	4	5	5	5	5	5	5	5	5	5	4	5	5	5	5	5	4	4	4	3	4	3
8	7	163	1	1	1	30	1	2	1	Y	1	2	5	5	5	5	5	5	5	5	5	5	5	5	5	4	5	5	5	5	5	5	5	5	5	5	4	4	4	4	4	4	4	4	4	4	3	3	3
8	7	164	1	1	2	30	1	2	1	Y	1	2	5	5	5	5	5	5	5	5	5	5	5	5	5	5	5	5	5	5	5	5	5	5	5	5	5	5	5	5	5	5	5	5	5	5	4	4	4
8	7	156	1	1	2	27	1	2	1	Y	1	1	5	5	4	4	5	4	4	4	4	4	3	4	4	4	5	3	4	3	4	5	5	5	5	5	4	4	5	4	5	4	4	5	5	5	4	3	4
8	7	154	1	1	2	26	2	2	1	Y	1	3	5	5	5	5	5	5	5	5	5	5	5	4	5	5	5	5	5	5	5	5	5	5	5	5	5	5	5	5	5	5	5	5	5	5	3	4	5
8	7	161	1	1	1	26	1	2	1	Y	1	1	4	4	4	3	5	5	4	4	5	4	#NULL!	3	5	4	4	4	4	4	4	4	4	4	4	4	4	4	4	4	4	4	4	4	4	4	4	4	4
8	7	69	1	1	#NULL!	33	2	2	1	Y	1	2	4	4	5	5	5	5	5	5	5	5	5	5	5	4	4	#NULL!	4	4	4	4	4	4	4	4	4	4	4	4	4	4	4	4	4	4	4	4	4
8	7	70	1	1	2	33	2	2	1	Y	1	2	5	5	5	5	5	5	5	5	5	5	4	#NULL!	4	5	5	#NULL!	4	4	5	4	5	5	5	5	5	5	5	5	5	5	5	5	4	4	5	4	4
8	7	104	1	1	1	33	2	2	1	Y	1	2	5	5	5	5	5	5	5	5	5	5	3	4	4	5	5	5	5	5	5	5	5	5	5	5	5	4	5	5	5	5	5	5	5	5	#NULL!	5	5
8	7	105	1	1	2	33	2	2	1	Y	1	3	5	5	5	5	5	5	5	5	5	5	5	5	5	4	4	4	4	4	4	4	4	4	4	4	4	4	4	4	4	4	4	4	4	4	4	4	4
8	7	67	1	1	2	32	2	2	1	Y	1	2	5	4	5	4	4	5	5	4	4	5	4	4	5	4	5	4	#NULL!	4	4	4	4	5	5	5	5	4	5	5	5	5	5	5	4	#NULL!	#NULL!	4	4
8	7	73	1	1	#NULL!	32	2	2	1	Y	1	3	5	5	4	5	5	5	5	5	5	5	5	5	5	5	5	5	5	5	4	3	4	4	5	5	5	4	4	5	5	5	5	4	5	5	3	5	4
8	7	111	1	1	#NULL!	32	2	2	1	Y	1	2	4	5	5	4	5	4	5	5	4	5	4	4	4	4	5	3	4	4	5	4	4	5	4	4	4	4	3	5	5	5	4	4	5	5	4	4	4
8	7	68	1	1	1	30	2	2	1	Y	1	2	5	4	4	4	4	4	4	4	4	4	4	4	4	4	5	5	4	4	4	4	4	4	4	4	4	4	4	4	4	4	4	4	4	5	4	4	4
8	7	74	1	1	2	29	2	2	1	Y	1	2	5	5	5	5	5	5	5	5	5	5	5	5	5	5	5	4	5	5	4	5	5	5	5	5	4	4	5	5	5	5	5	5	5	5	4	4	4
8	7	109	1	1	2	29	2	2	1	Y	1	2	5	5	5	5	5	5	5	5	5	5	5	5	5	4	4	4	4	4	4	4	4	4	4	4	4	4	4	4	4	4	4	4	5	5	5	5	5
8	7	149	1	1	2	49	4	2	1	Y	1	5	5	5	5	5	5	5	5	5	5	5	4	4	4	4	5	4	5	5	5	5	5	5	5	5	5	5	5	5	5	5	5	5	5	4	4	5	5
8	7	138	1	1	1	48	4	2	1	Y	1	5	4	5	5	5	5	5	5	4	4	5	4	4	4	4	4	4	4	4	4	4	4	4	4	4	4	4	4	4	4	4	4	4	4	4	4	4	4
8	7	141	1	1	2	47	4	2	1	Y	1	5	4	4	4	5	4	5	4	4	4	4	4	4	4	4	5	4	4	4	4	4	4	5	4	4	4	4	4	4	4	4	4	4	4	4	3	3	3
8	7	133	1	1	2	41	3	2	1	Y	1	2	5	5	5	5	5	5	5	5	5	5	1	#NULL!	4	4	5	4	5	5	4	5	4	5	5	5	4	5	5	4	5	5	4	4	4	4	4	4	4
8	7	150	1	1	#NULL!	41	3	2	1	Y	1	#NULL!	5	5	5	5	5	5	4	4	5	4	4	4	5	5	5	5	5	5	5	5	4	5	5	5	5	5	5	5	5	5	5	5	4	4	4	4	3
8	7	139	1	1	1	40	3	2	1	Y	1	2	4	4	4	4	4	4	5	4	4	5	4	4	4	5	4	5	5	4	3	4	5	5	5	5	5	5	5	5	4	4	4	5	3	4	4	5	3
8	7	144	1	1	1	40	3	2	1	Y	1	1	4	4	4	4	4	4	4	4	4	4	4	4	4	4	4	4	4	4	4	4	4	4	4	4	4	4	4	4	4	4	4	4	4	4	4	4	4
8	7	148	1	1	1	40	3	2	1	Y	2	4	5	5	5	5	5	5	4	5	5	4	4	5	5	5	5	5	5	5	5	5	5	5	4	4	4	4	5	5	5	5	5	5	5	5	5	5	5
8	7	143	1	1	2	39	3	2	1	Y	1	4	5	4	4	3	4	4	5	5	4	4	3	4	4	4	5	3	4	4	3	4	4	4	3	4	4	4	4	3	4	4	4	3	4	4	3	3	3
8	7	146	1	1	#NULL!	39	3	2	1	Y	1	#NULL!	5	5	5	4	5	4	5	5	4	4	4	#NULL!	4	4	5	4	4	4	#NULL!	#NULL!	4	4	4	4	#NULL!	4	4	5	4	4	4	4	4	4	#NULL!	4	#NULL!
8	7	151	1	1	#NULL!	36	2	2	1	Y	1	2	5	5	5	5	5	5	5	5	5	5	5	5	5	5	5	5	5	5	5	5	5	5	5	5	5	5	5	5	5	5	5	5	5	5	5	5	5
8	7	157	1	1	#NULL!	36	1	2	1	Y	1	2	5	5	5	5	5	5	5	5	5	5	5	5	5	5	5	5	5	5	5	5	5	4	5	4	5	5	4	5	4	5	4	5	5	5	5	5	5
8	7	93	1	1	#NULL!	49	3	2	1	Y	1	1	5	5	5	5	5	5	5	5	5	5	5	5	5	5	5	5	5	5	5	5	5	5	5	5	5	5	5	5	5	5	5	5	5	5	5	5	5
8	7	83	1	1	#NULL!	48	3	2	1	Y	1	5	5	5	5	5	5	5	5	5	5	5	5	5	5	5	5	5	5	5	4	5	5	5	5	5	5	5	5	5	5	5	5	5	4	4	5	5	5
8	7	84	1	1	2	48	3	2	1	Y	1	5	5	5	5	5	5	5	5	5	5	5	5	5	5	5	5	4	5	5	4	5	5	5	5	5	5	4	5	5	5	5	5	5	5	5	4	4	4
8	7	90	1	1	2	48	4	2	1	Y	1	5	5	5	4	4	5	5	5	5	5	5	4	5	5	4	5	5	5	5	5	5	5	5	5	5	4	5	4	4	4	5	5	5	5	4	4	4	4
8	7	91	1	1	2	48	4	2	1	Y	1	5	5	5	5	5	5	5	5	5	5	5	2	4	4	4	5	5	5	4	4	5	5	5	5	5	5	5	5	5	5	5	5	5	4	4	4	4	4
8	7	96	1	1	2	48	3	2	1	Y	1	#NULL!	4	5	5	5	5	5	5	5	5	5	5	5	5	5	5	5	5	5	5	5	5	5	5	5	5	5	5	5	5	5	5	5	4	5	5	5	5
8	7	130	1	1	2	48	3	2	1	Y	1	5	5	5	5	5	5	5	5	5	5	5	5	5	5	5	5	5	5	5	5	5	5	5	5	5	5	5	5	5	5	5	5	5	5	5	5	5	5
8	7	132	1	1	1	48	3	2	1	Y	1	4	5	5	5	5	5	5	5	5	5	5	5	5	5	4	5	4	3	3	3	5	4	5	5	5	5	5	5	5	5	5	5	5	5	5	1	1	3
8	7	88	1	1	1	47	4	2	1	Y	1	5	5	5	4	4	4	5	5	5	5	4	2	2	4	4	5	4	5	5	4	5	5	5	5	5	5	5	5	5	4	4	4	4	4	4	2	2	3
8	7	89	1	1	1	47	4	2	1	Y	1	5	4	3	5	4	3	5	4	4	3	3	3	3	5	5	4	3	5	3	3	3	3	4	4	4	3	4	3	5	3	3	3	4	4	4	2	4	3
8	7	92	1	1	2	47	3	2	1	Y	1	5	5	5	5	4	5	5	5	5	4	4	5	4	5	5	5	4	5	5	5	5	5	5	5	5	5	5	5	5	5	5	4	4	4	4	4	4	4
8	7	112	1	1	1	47	2	2	1	Y	1	5	5	5	5	4	5	4	5	5	4	5	4	3	5	5	#NULL!	4	5	5	4	5	5	5	5	5	5	5	5	5	5	5	5	5	4	5	4	4	4
8	7	131	1	1	2	47	3	2	1	Y	1	4	5	5	5	5	5	5	5	5	5	5	5	5	5	5	5	5	5	5	5	5	4	5	5	5	5	5	5	5	5	5	5	5	5	5	#NULL!	4	4
8	7	82	1	1	1	46	3	2	1	Y	#NULL!	5	4	4	4	4	4	4	4	4	4	4	4	4	4	4	4	5	4	5	5	4	5	5	5	5	5	4	4	5	4	4	4	4	4	5	3	5	3
8	7	97	1	1	#NULL!	46	3	2	1	Y	1	5	5	5	5	5	5	4	4	4	4	5	5	5	5	5	5	5	5	4	4	4	4	4	5	5	5	5	5	5	4	4	4	4	5	5	5	5	5
8	7	78	1	1	#NULL!	45	3	2	1	Y	1	5	4	4	4	4	4	4	4	4	4	4	4	3	4	4	4	4	5	5	4	4	4	5	5	5	4	3	4	4	4	3	4	4	4	4	4	4	4
8	7	79	1	1	1	43	3	2	1	Y	1	5	5	5	5	5	4	4	5	5	5	4	5	5	5	5	5	5	5	5	5	5	5	5	5	5	5	5	5	5	5	5	5	5	5	5	5	5	5
8	7	81	1	1	1	43	3	2	1	Y	1	5	5	5	5	5	5	5	5	5	5	5	5	5	5	5	5	4	5	5	4	5	5	5	5	5	5	4	5	5	5	5	5	5	4	4	4	5	5
8	7	98	1	1	#NULL!	43	3	2	1	Y	1	5	4	4	5	4	5	5	5	5	5	4	3	4	4	4	4	4	4	4	5	4	4	4	4	5	4	4	4	4	4	4	4	4	4	4	4	4	4
8	7	71	1	1	2	42	2	2	1	Y	1	4	4	4	4	4	4	4	4	4	4	4	4	3	4	4	5	3	4	4	3	4	4	5	4	5	4	3	3	5	4	4	4	4	4	4	3	3	3
8	7	80	1	1	2	42	3	2	1	Y	1	4	4	4	4	5	#NULL!	4	4	4	5	3	3	3	4	3	4	3	4	4	4	4	4	4	4	4	4	4	4	4	4	4	4	4	4	4	#NULL!	4	4
8	7	85	1	1	2	42	3	2	1	Y	1	5	5	5	5	4	5	4	5	5	5	5	5	5	5	5	5	5	5	5	5	5	5	5	5	5	5	5	5	5	5	5	5	5	5	5	5	5	5
8	7	86	1	1	#NULL!	41	3	2	1	Y	1	4	5	5	4	5	4	5	5	5	5	5	3	4	5	4	5	4	5	5	3	5	5	5	5	4	5	4	3	5	5	4	5	3	5	4	1	1	4
8	7	99	1	1	1	38	3	2	1	Y	1	4	2	4	4	3	4	4	4	4	4	4	2	3	3	3	4	4	4	3	3	5	5	4	4	4	4	4	4	4	4	4	4	4	4	4	3	4	4
8	7	110	1	1	#NULL!	38	2	2	1	Y	1	3	5	4	5	4	5	5	5	4	4	5	3	5	5	4	5	4	5	#NULL!	5	5	5	5	5	5	4	5	5	4	5	3	5	4	4	5	4	5	4
8	7	75	1	1	1	37	2	2	1	Y	1	3	5	5	#NULL!	4	4	4	4	5	4	5	5	5	4	5	4	5	5	4	5	4	5	4	5	4	5	4	5	4	5	4	5	4	4	4	5	4	5
8	7	76	1	1	1	37	2	2	1	Y	1	3	4	5	5	5	5	4	5	5	5	4	4	4	5	4	5	3	5	5	5	5	5	5	5	5	5	5	5	5	5	5	5	5	4	3	3	4	4
8	7	103	1	1	2	36	2	2	1	Y	1	4	5	5	5	5	5	5	5	5	5	5	5	5	5	5	5	5	5	5	5	5	5	5	5	5	5	5	5	5	5	5	5	5	5	5	5	5	5
8	7	107	1	1	1	36	1	2	1	Y	1	4	3	5	5	3	5	3	5	5	3	3	3	3	5	3	4	3	5	3	3	5	5	5	5	5	4	4	5	5	5	5	4	4	4	4	#NULL!	4	3
8	7	108	1	1	#NULL!	36	2	2	1	Y	1	3	5	5	5	5	5	5	5	5	5	5	5	5	5	5	5	5	5	5	5	5	5	5	5	5	5	5	5	5	5	5	5	5	5	5	5	5	5
8	7	72	1	1	#NULL!	35	2	2	1	Y	1	3	4	4	4	4	4	4	4	4	4	4	4	4	4	4	4	4	5	5	4	5	5	5	5	5	5	3	3	5	#NULL!	4	4	4	#NULL!	4	3	4	3
8	7	106	1	1	1	35	2	2	1	Y	1	3	5	5	5	5	5	5	5	5	5	5	5	5	5	5	5	5	5	5	5	5	5	5	5	5	5	5	5	5	5	5	5	5	5	5	5	5	5
8	7	137	1	1	#NULL!	58	4	2	1	Y	1	5	4	4	4	4	5	5	#NULL!	4	4	5	5	4	4	3	4	3	3	4	4	4	3	4	3	4	4	4	4	3	4	3	4	3	4	4	4	3	3
8	7	134	1	1	2	55	4	2	1	Y	1	5	5	5	5	4	5	5	4	4	5	4	3	4	4	4	4	4	5	3	4	5	5	5	5	5	4	4	5	4	5	5	5	2	3	5	3	2	#NULL!
8	7	135	1	1	2	55	4	2	1	Y	1	5	5	5	5	4	5	4	5	5	5	4	4	4	4	5	5	4	5	4	4	4	5	5	4	4	4	4	4	4	5	4	4	4	4	4	4	5	5
8	7	136	1	1	1	55	4	2	1	Y	1	4	5	5	4	4	5	4	5	5	4	4	4	3	5	4	5	4	5	4	4	5	5	5	5	5	5	5	5	5	5	5	5	5	5	5	4	4	3
8	7	131	1	1	#NULL!	54	4	2	1	Y	1	5	5	5	5	5	5	5	5	5	5	5	4	5	5	5	5	5	5	5	5	5	5	5	5	5	5	5	5	5	5	5	5	5	4	4	4	4	4
8	7	140	1	1	1	54	4	2	1	Y	1	5	5	5	5	5	5	5	5	5	5	4	4	3	5	3	3	5	3	3	4	5	5	5	5	4	5	5	5	5	3	5	5	4	5	5	5	4	5
8	7	132	1	1	#NULL!	52	4	2	1	Y	#NULL!	5	4	4	4	4	4	4	4	4	4	4	4	3	4	4	4	4	4	4	4	4	4	4	4	4	4	4	4	4	4	4	4	4	4	5	3	3	4
8	7	142	1	1	2	52	4	2	1	Y	#NULL!	5	5	5	4	4	5	5	4	5	5	5	3	4	5	5	5	4	5	4	4	4	5	5	4	4	4	4	4	4	5	4	4	4	4	5	3	3	4
8	7	145	1	1	#NULL!	50	4	2	1	Y	1	5	5	5	5	4	5	#NULL!	5	5	3	5	3	4	4	4	5	4	5	5	3	5	5	5	4	5	5	4	4	5	5	4	4	4	5	5	4	3	#NULL!
8	7	147	1	1	2	50	3	2	1	Y	1	5	5	5	5	5	5	5	5	5	5	5	5	5	5	5	5	5	5	5	5	5	5	5	5	5	5	5	5	5	5	5	5	5	5	5	5	5	5
8	7	101	1	1	2	59	4	2	1	Y	1	5	5	4	4	4	4	4	4	4	4	3	4	3	3	3	3	3	4	3	3	3	3	3	3	3	3	3	3	4	3	3	3	3	5	5	5	5	4
8	7	77	1	1	1	58	4	2	1	Y	1	5	5	5	5	4	5	5	5	5	4	5	4	4	4	5	5	4	4	5	4	4	4	5	4	4	4	4	4	5	4	4	4	4	4	5	3	3	3
8	7	102	1	1	#NULL!	55	3	2	1	Y	1	5	5	5	5	5	5	5	5	4	4	4	4	5	5	4	5	4	4	5	5	5	5	5	5	5	5	5	5	5	5	5	5	5	4	5	4	4	4
8	7	100	1	1	#NULL!	53	4	2	1	Y	1	5	5	5	5	4	5	5	5	5	5	4	5	4	5	5	5	5	5	5	5	4	5	5	4	5	5	5	5	4	5	5	5	5	5	5	5	5	5
8	7	95	1	1	2	52	4	2	1	Y	1	5	5	5	5	5	5	5	5	5	5	5	4	4	5	5	5	5	5	5	5	4	4	4	4	4	5	5	5	5	5	4	4	#NULL!	5	5	5	4	4
8	7	129	1	1	#NULL!	52	3	2	1	Y	1	5	5	5	5	5	5	5	5	5	5	5	5	5	5	5	5	5	5	5	5	5	5	5	5	5	5	5	5	5	5	5	5	5	5	5	5	5	5
8	7	87	1	1	1	50	4	2	1	Y	1	5	5	5	5	5	4	4	5	5	5	5	3	4	4	4	5	4	5	5	5	5	5	5	5	5	5	5	5	5	5	5	5	5	4	5	4	4	4
8	7	94	1	1	2	50	3	2	1	Y	#NULL!	5	5	5	5	5	4	4	5	5	5	5	4	3	3	5	5	5	4	4	4	5	5	5	5	5	5	#NULL!	#NULL!	#NULL!	5	4	5	5	4	4	4	3	3
8	7	128	1	1	2	50	4	2	1	Y	1	5	5	4	5	4	4	4	5	4	5	4	4	#NULL!	5	4	4	4	5	3	4	5	4	4	4	5	4	4	4	4	4	3	4	3	4	4	3	4	4
8	7	16	1	1	1	#NULL!	3	3	1	Y	2	4	4	4	4	4	4	4	4	4	4	4	4	4	4	4	4	5	4	5	4	5	4	5	4	5	4	5	4	5	4	5	4	5	4	5	4	5	4
8	7	21	1	1	2	33	2	3	1	Y	#NULL!	3	4	4	4	4	4	4	4	4	4	4	4	4	4	4	5	5	5	5	4	4	4	4	4	4	4	4	4	5	5	5	4	4	5	4	3	4	4
8	7	22	1	1	1	33	2	3	1	Y	1	2	5	5	4	4	4	5	5	5	4	4	2	#NULL!	4	5	5	5	5	5	5	4	4	4	5	5	5	4	5	5	4	5	5	5	5	4	4	5	5
8	7	23	1	1	1	32	2	3	1	Y	2	2	5	5	5	5	5	5	5	5	5	5	4	4	4	4	5	4	5	4	5	5	5	5	5	5	5	5	5	5	5	4	5	4	5	5	4	4	4
8	7	24	1	1	#NULL!	31	2	3	1	Y	1	2	5	5	5	4	4	4	4	4	3	4	4	4	5	4	5	4	4	4	5	4	4	5	5	4	4	4	4	4	5	4	5	3	4	4	4	4	4
8	7	29	1	1	2	31	1	3	1	Y	2	1	5	5	5	4	5	5	5	5	5	5	3	3	4	5	5	4	5	4	4	5	5	5	4	5	4	4	5	5	5	4	4	4	5	5	3	3	3
8	7	35	1	1	2	31	1	3	1	Y	2	1	5	5	5	4	4	4	5	5	5	5	4	5	5	4	5	4	5	5	5	5	5	5	5	5	5	5	5	5	5	5	5	5	4	4	4	4	4
8	7	27	1	1	1	30	1	3	1	Y	2	1	5	5	5	4	5	5	4	5	5	5	4	4	5	5	5	4	5	5	5	5	5	5	5	5	5	5	5	5	5	5	5	4	4	4	4	4	4
8	7	34	1	1	2	30	1	3	1	Y	1	4	4	4	4	4	4	4	4	4	4	4	4	4	4	4	4	4	4	4	4	4	4	4	4	4	4	4	4	4	4	4	4	4	4	4	4	4	4
8	7	26	1	1	1	28	1	3	1	Y	2	1	5	5	5	5	5	4	5	5	5	4	3	3	4	4	5	4	4	4	4	4	4	5	4	5	4	4	5	5	5	5	4	4	5	5	3	3	3
8	7	31	1	1	1	28	1	3	1	Y	2	1	5	4	4	4	5	5	5	5	4	5	4	4	5	4	5	4	5	5	5	5	5	5	5	5	5	5	4	5	5	4	5	4	5	5	4	3	3
8	7	30	1	1	1	27	1	3	1	Y	1	1	4	4	4	4	4	4	4	4	4	4	4	4	4	4	4	5	5	5	5	5	4	5	5	5	4	5	4	5	5	5	5	5	4	4	4	4	4
8	7	28	1	1	2	25	1	3	1	Y	1	1	5	4	4	3	4	4	4	4	3	3	2	3	4	5	5	3	4	4	4	3	4	5	5	5	5	4	5	5	4	5	5	4	4	5	5	#NULL!	#NULL!
8	7	32	1	1	1	25	1	3	1	Y	1	1	5	5	3	3	4	5	4	5	4	4	3	4	4	4	5	3	4	4	4	4	4	5	4	4	3	3	3	3	4	3	4	3	3	4	3	3	2
8	7	33	1	1	2	25	1	3	1	Y	1	1	4	4	4	4	4	5	4	5	4	4	4	4	4	5	5	5	5	5	5	5	5	5	5	5	5	5	5	5	5	5	5	5	5	5	5	5	5
8	7	53	1	1	1	33	1	3	1	Y	1	2	5	4	4	4	4	4	4	4	4	4	4	4	4	5	5	4	4	4	4	5	4	4	4	4	4	4	4	4	4	4	4	4	4	4	4	4	5
8	7	8	1	1	2	32	2	3	1	Y	1	3	4	4	5	4	5	5	5	4	4	3	3	4	5	4	5	4	5	3	4	5	5	4	5	4	5	4	5	4	5	5	5	5	3	4	5	4	5
8	7	50	1	1	2	32	1	3	1	Y	1	2	5	5	5	5	5	5	5	5	5	5	5	5	5	5	5	5	5	5	5	5	5	5	5	5	5	5	5	5	5	5	5	5	5	5	5	5	5
8	7	54	1	1	1	32	1	3	1	Y	2	4	4	4	4	4	4	4	4	4	4	4	4	4	5	4	4	4	4	4	4	4	5	4	4	4	4	4	4	5	4	4	4	3	4	4	4	4	4
8	7	149	1	1	2	32	2	3	1	Y	2	2	4	5	5	4	5	5	5	5	5	5	1	4	4	4	4	4	4	4	4	4	4	4	3	4	4	4	4	4	4	4	4	4	4	4	4	4	4
8	7	155	1	1	2	32	2	3	1	Y	2	2	4	5	5	4	5	5	5	5	5	4	5	4	5	4	5	4	5	5	5	4	5	5	5	5	4	4	5	5	5	5	5	5	4	5	4	4	4
8	7	157	1	1	2	32	2	3	1	Y	2	3	4	5	5	5	5	4	5	4	4	4	4	4	4	4	5	4	5	4	4	4	4	5	5	4	4	4	4	5	4	5	4	4	5	5	4	4	4
8	7	48	1	1	1	31	1	3	1	Y	1	1	5	5	5	5	5	5	5	5	5	5	5	5	5	5	5	5	5	5	5	5	5	5	5	5	5	5	5	5	5	5	5	5	5	5	4	5	4
8	7	150	1	1	1	31	2	3	1	Y	2	2	4	4	4	4	4	5	5	5	5	5	1	5	5	4	4	4	4	5	4	4	4	4	4	4	4	4	4	4	5	5	5	5	4	4	4	4	4
8	7	7	1	1	1	30	2	3	1	Y	2	1	5	5	5	4	4	4	3	3	4	4	4	4	4	5	5	4	#NULL!	4	4	5	5	4	5	5	5	5	4	5	5	5	5	4	4	4	4	5	5
8	7	43	1	1	1	30	1	3	1	Y	2	1	5	4	5	5	5	4	4	4	4	4	4	4	5	4	4	4	4	4	4	5	5	5	5	5	5	5	5	5	5	5	5	5	4	4	4	4	4
8	7	45	1	1	2	30	1	3	1	Y	2	1	4	4	4	4	4	5	4	5	4	4	5	5	4	5	5	5	4	4	4	5	5	5	4	4	4	4	5	5	5	5	5	4	5	5	5	5	5
8	7	56	1	1	2	30	1	3	1	Y	2	2	5	5	5	5	5	5	5	5	5	5	5	5	5	5	5	5	5	5	5	4	4	4	4	4	4	4	4	4	4	4	4	4	4	4	4	4	4
8	7	60	1	1	2	30	1	3	1	Y	2	1	5	5	5	5	5	5	5	5	5	5	5	5	5	5	5	5	5	5	5	5	5	5	5	5	5	5	5	5	5	5	5	5	5	5	5	5	5
8	7	100	1	1	2	30	2	3	1	Y	1	2	5	5	5	5	5	5	5	5	5	5	5	5	5	5	4	5	5	5	5	4	4	5	5	5	5	5	4	4	4	5	5	5	4	4	5	5	5
8	7	151	1	1	2	30	2	3	1	Y	1	2	4	4	4	2	4	4	4	4	4	4	1	4	4	4	4	4	4	4	4	3	3	4	4	4	4	4	4	4	4	4	4	4	4	4	4	4	4
8	7	163	1	1	2	30	1	3	1	Y	1	1	5	5	5	5	5	5	5	5	5	5	5	5	5	5	5	3	5	5	4	5	5	5	5	5	5	4	5	5	5	5	5	4	5	5	5	5	5
8	7	46	1	1	2	29	1	3	1	Y	1	1	5	5	5	5	5	5	5	5	5	5	4	4	5	5	5	5	5	5	5	5	5	5	5	5	5	5	5	5	5	5	5	5	5	5	5	5	5
8	7	51	1	1	1	29	1	3	1	Y	1	1	5	5	5	5	5	5	5	5	5	5	5	5	5	5	5	5	5	5	5	5	5	5	5	5	5	5	5	5	5	5	5	5	5	5	5	5	5
8	7	58	1	1	2	29	1	3	1	Y	1	2	5	5	5	5	5	5	5	5	5	5	5	5	5	5	5	5	5	5	5	5	5	5	5	5	5	5	5	5	5	5	5	5	5	5	5	5	5
8	7	159	1	1	2	29	1	3	1	Y	2	1	4	5	4	5	5	5	4	4	4	5	3	5	5	4	5	5	5	4	4	5	5	4	5	4	4	5	5	5	5	4	5	4	4	5	5	5	5
8	7	169	1	1	1	29	1	3	1	Y	2	1	5	5	5	5	5	5	5	5	5	5	5	5	5	5	5	5	5	5	5	5	5	5	5	5	5	5	5	5	5	5	5	5	5	5	5	5	5
8	7	170	1	1	2	29	1	3	1	Y	2	1	4	4	4	4	4	4	4	4	4	4	1	4	4	4	5	4	5	5	5	5	5	5	4	5	5	5	4	5	5	5	4	5	5	5	4	4	4
8	7	174	1	1	1	29	1	3	1	Y	1	1	4	4	3	3	3	4	3	5	3	3	3	4	3	4	3	#NULL!	4	4	3	5	4	4	3	4	4	4	4	4	4	4	3	3	3	3	3	3	4
8	7	59	1	1	1	28	1	3	1	Y	1	2	5	5	5	5	4	4	4	5	5	4	4	5	5	3	4	3	4	4	4	4	4	5	4	4	4	3	3	4	3	3	4	4	4	4	#NULL!	3	#NULL!
8	7	152	1	1	2	28	2	3	1	Y	1	2	5	5	4	3	3	3	4	4	3	4	1	3	5	5	5	5	4	5	5	3	4	4	4	4	4	3	5	5	5	5	5	5	5	5	5	5	5
8	7	167	1	1	1	28	1	3	1	Y	1	1	5	5	5	5	5	5	5	5	5	5	5	5	5	5	5	5	5	5	5	5	5	5	5	5	5	5	5	5	5	5	5	5	5	5	5	5	5
8	7	168	1	1	2	28	1	3	1	Y	2	1	5	5	5	5	5	5	5	5	5	5	5	5	5	5	5	5	5	5	5	5	5	5	5	5	5	5	5	5	5	5	5	5	5	5	5	5	5
8	7	175	1	1	2	28	1	3	1	Y	2	1	4	4	4	4	4	4	5	5	5	5	1	5	5	4	5	5	5	5	4	5	5	5	5	5	#NULL!	5	5	5	5	4	5	4	5	5	5	5	5
8	7	189	1	1	2	28	1	3	1	Y	1	1	4	5	5	5	5	5	4	4	5	5	2	5	5	4	4	4	4	4	4	4	4	4	4	4	4	4	4	4	4	4	4	4	4	4	5	5	4
8	7	41	1	1	2	27	1	3	1	Y	1	1	4	5	5	5	5	4	4	4	4	4	4	4	4	4	4	4	4	4	4	5	5	5	5	4	4	4	4	4	4	4	4	4	4	4	4	4	4
8	7	160	1	1	2	27	1	3	1	Y	1	1	4	4	4	4	4	4	4	4	4	4	4	4	4	4	4	4	4	4	4	4	4	4	4	4	4	4	4	4	4	4	4	4	4	4	4	4	4
8	7	162	1	1	2	27	1	3	1	Y	3	1	5	5	5	5	5	5	5	5	5	5	5	5	5	5	5	5	5	5	5	5	5	5	5	5	5	5	5	5	5	5	5	5	5	5	5	5	5
8	7	171	1	1	#NULL!	27	1	3	1	Y	1	1	4	4	4	3	4	4	4	4	5	3	3	2	3	3	4	3	4	4	3	3	4	4	3	3	2	2	2	4	4	5	3	4	4	4	3	2	1
8	7	173	1	1	2	27	1	3	1	Y	2	1	5	4	4	4	5	5	4	5	5	5	4	5	5	5	4	3	5	5	5	5	4	5	5	5	5	5	4	5	5	5	5	5	5	4	1	5	4
8	7	158	1	1	2	26	1	3	1	Y	1	1	5	5	5	5	5	5	5	5	5	5	5	5	5	5	5	5	5	5	5	5	5	5	5	5	5	5	5	5	5	5	5	5	5	5	5	5	5
8	7	161	1	1	1	26	1	3	1	Y	2	1	3	4	3	4	3	4	3	4	3	4	3	4	3	3	4	3	4	3	4	4	3	4	3	4	4	4	4	4	4	4	4	4	4	4	4	4	4
8	7	165	1	1	2	26	1	3	1	Y	2	1	5	5	5	5	5	5	5	5	5	5	5	5	5	5	5	3	5	5	4	5	5	5	5	5	5	4	5	5	5	5	5	4	5	5	5	5	5
8	7	166	1	1	1	26	1	3	1	Y	3	1	5	5	5	5	5	5	5	5	5	5	5	5	5	5	5	5	5	5	5	5	5	5	5	5	5	5	5	5	5	5	5	5	5	5	5	5	5
8	7	172	1	1	1	26	1	3	1	Y	1	1	5	4	4	5	5	4	3	5	4	5	5	3	4	5	5	4	4	3	5	5	5	5	5	5	5	4	5	5	5	5	4	5	5	5	4	3	4
8	7	47	1	1	#NULL!	25	1	3	1	Y	1	1	5	5	5	5	5	5	5	5	5	5	5	5	5	5	5	5	5	5	5	5	5	5	5	5	5	5	5	5	5	5	5	5	5	5	5	5	5
8	7	49	1	1	2	25	1	3	1	Y	1	1	5	5	5	5	5	5	5	5	5	5	5	5	5	5	5	5	5	5	5	5	5	5	5	5	5	5	5	5	5	5	5	5	5	5	5	5	5
8	7	55	1	1	2	25	1	3	1	Y	1	1	5	5	5	5	5	5	5	5	5	5	5	5	5	5	5	5	5	5	5	5	5	5	5	5	5	5	5	5	5	5	5	5	5	5	5	5	5
8	7	164	1	1	2	25	1	3	1	Y	1	1	5	5	5	5	5	5	5	5	5	5	5	5	5	3	5	4	5	4	5	5	5	5	5	5	5	5	5	5	5	5	5	4	4	4	#NULL!	4	4
8	7	187	1	1	2	25	1	3	1	Y	1	1	5	5	4	5	5	5	5	5	5	5	5	5	4	5	5	5	5	5	5	5	5	5	5	5	5	5	5	5	4	4	4	5	5	5	5	5	5
8	7	42	1	1	2	23	1	3	1	Y	1	1	5	5	5	5	5	5	5	4	5	4	5	4	5	4	4	4	4	4	4	4	4	4	4	4	4	4	4	4	4	4	4	4	5	5	5	5	5
8	7	189	1	1	1	48	4	3	1	Y	3	5	5	5	5	4	4	4	4	4	4	4	4	4	4	5	5	4	5	5	4	5	5	5	5	5	5	5	5	5	4	5	5	5	5	5	5	5	5
8	7	192	1	1	1	48	4	3	1	Y	2	5	4	5	3	5	4	5	3	3	4	3	5	4	4	5	5	3	3	3	5	5	5	5	5	4	4	3	3	4	5	5	5	3	4	4	3	3	3
8	7	199	1	1	2	48	4	3	1	Y	2	3	4	5	5	4	4	5	4	4	5	4	4	4	4	4	4	4	5	4	4	5	4	4	4	3	4	5	5	4	4	4	4	5	4	5	5	5	5
8	7	209	1	1	2	48	3	3	1	Y	2	4	4	3	3	4	3	5	4	5	5	3	4	2	5	3	5	5	5	5	3	3	5	4	4	4	4	3	5	5	4	4	5	4	5	5	4	3	3
8	7	194	1	1	1	47	3	3	1	Y	2	4	5	4	4	4	5	5	4	4	4	4	4	4	5	4	4	4	4	4	4	5	5	5	5	5	5	5	5	5	5	5	5	5	5	5	4	4	4
8	7	205	1	1	1	47	3	3	1	Y	2	4	5	5	5	5	5	5	5	5	5	5	5	5	5	5	5	5	5	5	5	5	5	5	5	5	5	5	5	5	5	5	5	5	5	5	5	5	5
8	7	191	1	1	1	46	3	3	1	Y	2	4	5	5	5	4	5	4	3	4	3	4	3	3	5	5	5	4	5	4	4	5	5	5	5	4	4	4	4	4	4	4	4	4	5	5	4	5	4
8	7	200	1	1	#NULL!	46	4	3	1	Y	2	4	4	4	4	4	4	4	4	4	4	4	4	4	4	4	4	4	4	4	4	4	4	4	4	4	4	4	4	4	4	4	4	4	5	5	5	5	5
8	7	207	1	1	1	46	3	3	1	Y	2	4	4	5	4	4	5	4	4	4	5	4	4	5	5	4	4	4	5	5	4	4	4	5	4	5	4	4	5	4	4	5	4	4	4	4	5	4	4
8	7	186	1	1	2	45	4	3	1	Y	2	4	5	5	5	4	5	5	5	5	4	5	5	5	5	4	5	4	5	4	4	5	5	4	5	5	5	4	5	5	5	5	4	5	4	4	5	5	4
8	7	190	1	1	1	44	4	3	1	Y	2	5	5	5	5	4	5	5	5	4	4	4	4	4	4	5	5	4	5	4	4	5	5	5	4	5	5	5	5	5	5	4	4	4	5	5	4	5	5
8	7	208	1	1	1	44	3	3	1	Y	1	4	4	#NULL!	5	3	3	4	3	5	4	3	3	3	4	4	4	#NULL!	5	5	3	5	3	5	5	5	3	2	3	3	4	4	3	2	4	4	3	4	3
8	7	187	1	1	1	43	3	3	1	Y	2	3	5	5	5	5	5	5	5	5	5	5	5	5	5	4	5	4	4	5	5	4	4	5	5	4	5	5	5	5	5	5	5	5	4	5	4	5	4
8	7	183	1	1	2	42	3	3	1	Y	2	3	4	4	4	4	5	5	4	5	5	5	4	5	5	4	4	5	5	5	5	5	5	5	5	5	5	5	5	5	5	5	5	5	4	5	5	5	5
8	7	185	1	1	1	42	3	3	1	Y	2	4	4	5	5	5	4	5	5	5	5	5	5	5	5	4	5	5	5	5	5	5	5	5	5	5	5	5	5	5	5	5	5	5	5	5	5	5	5
8	7	202	1	1	2	40	3	3	1	Y	2	3	5	5	5	5	5	5	5	5	5	5	4	5	5	5	5	5	5	5	4	5	4	4	4	4	4	4	4	4	4	4	4	4	5	5	4	3	3
8	7	210	1	1	1	39	3	3	1	Y	2	3	5	5	5	4	5	5	5	4	4	5	4	5	5	4	5	5	5	5	5	5	5	5	5	5	4	5	5	5	5	5	5	5	5	5	3	4	4
8	7	201	1	1	1	38	3	3	1	Y	2	3	4	5	5	5	5	5	5	4	4	4	4	5	4	4	4	4	5	5	5	5	5	4	4	4	4	4	4	4	5	4	4	5	4	5	5	5	5
8	7	203	1	1	2	37	3	3	1	Y	1	3	4	4	5	5	5	4	4	4	4	5	5	4	4	5	5	5	4	5	4	5	4	5	4	4	5	5	4	4	4	4	4	4	4	4	4	3	4
8	7	204	1	1	1	35	3	3	1	Y	2	3	4	4	4	4	4	5	5	5	5	5	1	5	5	4	5	5	5	4	4	5	5	5	5	5	4	4	4	5	5	4	4	5	4	4	5	5	4
8	7	4	1	1	2	48	4	3	1	Y	1	5	5	5	5	5	5	5	5	5	5	5	4	4	5	5	5	4	5	4	4	4	4	5	5	5	4	4	5	5	5	3	4	4	4	4	3	3	1
8	7	7	1	1	#NULL!	48	4	3	1	Y	1	5	4	4	4	4	4	4	4	4	4	4	4	4	5	4	5	4	5	4	4	5	5	5	5	5	4	4	4	5	5	4	4	4	4	5	4	4	#NULL!
8	7	17	1	1	#NULL!	48	4	3	1	Y	1	5	4	4	4	4	4	4	4	4	4	4	4	4	4	4	4	5	4	4	4	4	4	4	4	4	4	4	4	4	4	4	4	4	4	4	4	4	4
8	7	2	1	1	2	47	4	3	1	Y	1	5	5	5	5	5	5	5	5	5	5	5	5	5	5	5	5	5	5	5	5	5	5	5	5	5	5	5	5	5	5	5	5	5	5	5	4	4	5
8	7	11	1	1	2	45	3	3	1	Y	1	4	4	4	4	4	4	4	4	4	4	4	4	4	4	4	4	4	4	4	4	4	4	4	4	4	4	4	4	4	4	4	4	4	4	4	4	4	4
8	7	16	1	1	2	45	3	3	1	Y	1	5	4	5	4	4	4	4	4	4	4	4	3	4	4	4	5	4	4	4	4	4	3	4	4	4	4	4	4	4	4	4	4	4	5	4	4	4	4
8	7	12	1	1	2	44	3	3	1	Y	1	5	4	4	4	4	4	4	4	4	4	5	4	5	4	4	4	4	4	4	4	4	5	4	5	5	5	5	4	5	4	4	5	5	4	4	4	5	4
8	7	13	1	1	1	43	3	3	1	Y	2	4	5	4	4	4	4	4	4	4	4	4	4	3	4	3	5	4	4	4	3	5	5	5	5	5	5	4	4	5	5	5	4	4	5	5	4	3	3
8	7	15	1	1	#NULL!	43	3	3	1	Y	1	4	5	5	5	5	5	5	5	5	5	5	5	5	5	5	5	5	5	4	5	5	5	5	5	5	5	5	5	5	5	4	5	5	4	4	4	4	5
8	7	5	1	1	#NULL!	40	3	3	1	Y	2	4	5	5	5	5	5	5	5	5	5	5	5	5	5	4	4	4	4	4	4	4	4	4	4	4	4	4	4	4	4	4	4	4	4	4	4	3	3
8	7	19	1	1	2	40	3	3	1	Y	2	3	4	4	4	4	4	4	4	4	4	4	4	4	4	4	4	4	4	4	#NULL!	4	4	4	4	4	4	4	4	4	4	4	4	4	4	4	3	4	4
8	7	14	1	1	1	39	3	3	1	Y	1	3	4	5	5	5	5	5	4	4	4	5	5	5	5	4	5	5	5	5	5	4	4	4	4	4	5	5	5	5	5	4	5	4	5	4	5	5	5
8	7	20	1	1	1	39	3	3	1	Y	1	4	4	4	4	4	5	5	5	4	4	4	4	5	4	4	5	4	5	5	4	3	#NULL!	4	4	#NULL!	#NULL!	#NULL!	#NULL!	5	4	#NULL!	4	#NULL!	4	5	#NULL!	#NULL!	#NULL!
8	7	18	1	1	2	38	3	3	1	Y	2	4	4	4	4	3	4	4	4	4	4	2	3	3	4	4	4	4	3	3	3	3	4	4	3	3	4	3	4	4	4	4	4	4	#NULL!	#NULL!	#NULL!	#NULL!	#NULL!
8	7	25	1	1	2	37	2	3	1	Y	2	#NULL!	5	5	5	5	5	5	5	5	5	5	4	5	5	5	5	5	5	5	5	5	5	5	5	5	5	5	5	5	5	5	5	5	5	5	5	5	5
8	7	30	1	1	1	49	4	3	1	Y	1	4	5	5	5	4	4	5	5	4	4	5	4	4	5	5	5	5	4	4	4	5	5	4	4	5	5	4	4	4	4	5	5	5	4	4	5	5	5
8	7	12	1	1	1	48	4	3	1	Y	2	5	5	5	5	4	5	5	5	5	4	5	5	5	5	5	5	5	4	4	4	4	5	5	5	5	4	4	4	4	4	5	5	5	5	5	5	5	5
8	7	13	1	1	2	48	3	3	1	Y	2	4	5	5	5	5	5	5	5	5	5	5	5	5	5	5	5	5	5	5	5	5	5	5	5	5	5	5	5	5	5	5	5	5	5	5	5	5	5
8	7	14	1	1	2	48	4	3	1	Y	2	4	5	5	5	5	5	5	5	5	5	5	5	5	5	5	5	5	5	5	5	5	5	5	5	5	5	5	5	5	5	5	5	5	5	5	5	5	5
8	7	25	1	1	2	48	4	3	1	Y	1	4	3	4	4	4	4	4	5	5	5	5	5	4	4	4	5	5	5	4	4	5	5	4	4	5	5	5	4	4	5	5	4	4	4	4	4	4	4
8	7	31	1	1	1	48	4	3	1	Y	1	5	5	5	5	5	4	4	5	5	4	5	4	5	5	5	5	5	5	4	5	5	4	5	4	5	4	5	4	5	4	5	5	5	5	5	4	5	5
8	7	35	1	1	2	48	3	3	1	Y	2	4	5	5	5	5	5	5	5	5	5	5	5	5	5	5	5	5	5	5	5	5	5	5	5	5	5	5	5	5	5	5	5	5	5	5	5	5	5
8	7	38	1	1	1	48	4	3	1	Y	1	4	5	5	5	5	5	5	5	5	4	4	4	5	5	5	5	5	5	5	5	5	5	5	5	4	4	3	3	3	3	3	3	3	5	5	4	4	4
8	7	39	1	1	1	48	4	3	1	Y	2	4	5	5	5	4	4	4	4	4	4	4	5	5	4	5	5	5	5	5	5	5	4	4	4	4	3	5	5	3	5	5	3	3	5	4	5	4	5
8	7	5	1	1	1	46	2	3	1	Y	1	4	4	4	4	4	4	4	4	4	4	4	4	4	5	4	4	4	4	4	4	4	3	4	4	3	4	4	3	4	5	4	4	3	4	4	2	3	3
8	7	15	1	1	1	45	3	3	1	Y	1	4	5	5	5	5	5	5	5	5	5	5	5	5	5	5	5	5	5	5	5	5	5	5	5	5	5	5	5	5	5	5	5	5	5	5	5	5	5
8	7	21	1	1	1	45	3	3	1	Y	2	4	5	5	4	4	5	4	4	4	4	5	4	5	5	4	4	3	4	4	5	4	4	4	4	4	4	5	5	5	4	4	4	4	4	4	4	4	3
8	7	26	1	1	1	45	4	3	1	Y	2	4	5	5	4	5	5	5	5	5	5	4	5	4	5	5	5	5	5	5	5	5	5	5	5	5	5	5	5	5	5	5	5	5	4	5	3	3	3
8	7	11	1	1	1	42	3	3	1	Y	1	5	5	5	5	5	3	4	4	4	3	3	5	5	5	5	5	5	5	5	5	5	5	5	5	5	5	4	4	5	5	5	5	5	5	5	5	5	5
8	7	29	1	1	1	42	3	3	1	Y	1	4	4	4	4	5	5	5	5	4	4	4	4	4	5	4	4	4	4	4	4	4	4	4	4	4	4	4	4	4	4	4	4	4	5	5	5	5	5
8	7	17	1	1	1	40	3	3	1	Y	1	#NULL!	5	5	5	5	4	4	4	4	5	4	4	5	4	5	5	5	5	4	4	4	4	4	4	4	3	3	3	3	3	3	3	3	#NULL!	#NULL!	#NULL!	5	4
8	7	19	1	1	1	40	3	3	1	Y	2	5	4	4	5	4	5	4	5	4	5	4	5	4	5	4	5	4	5	4	4	5	4	5	4	4	5	4	5	5	4	4	5	5	4	5	5	4	5
8	7	27	1	1	1	40	3	3	1	Y	1	4	5	5	5	4	5	5	5	4	5	5	5	4	5	5	5	5	5	5	5	5	5	4	4	4	5	5	5	5	5	5	5	5	5	5	5	5	5
8	7	6	1	1	1	39	2	3	1	Y	2	3	4	4	4	4	4	4	4	4	4	4	4	4	4	4	4	4	4	4	3	3	3	3	4	4	4	4	3	3	3	3	4	4	4	4	4	4	4
8	7	9	1	1	2	39	2	3	1	Y	2	3	5	5	5	5	5	5	5	5	5	5	4	4	4	4	4	4	4	4	4	4	4	4	4	4	4	4	4	4	4	4	4	4	4	4	4	4	4
8	7	153	1	1	2	38	2	3	1	Y	2	4	5	5	5	5	5	5	5	5	5	5	5	5	5	5	5	5	5	5	5	5	5	5	5	5	5	5	5	5	5	5	5	5	5	5	5	5	5
8	7	154	1	1	2	37	2	3	1	Y	1	4	5	5	5	5	5	5	5	5	5	5	5	5	5	5	5	5	5	5	5	5	5	5	5	5	5	5	5	5	5	5	5	5	5	5	5	5	5
8	7	1	1	1	1	35	1	3	1	Y	1	2	4	5	4	5	4	5	4	5	4	5	4	5	4	4	5	4	5	4	5	4	5	4	5	4	4	4	4	4	4	4	4	4	4	5	4	5	4
8	7	2	1	1	2	35	2	3	1	Y	1	2	5	5	5	5	5	5	5	5	5	5	5	5	5	5	5	5	5	5	5	5	5	5	5	5	5	5	5	5	5	5	5	5	5	5	5	5	5
8	7	3	1	1	2	35	2	3	1	Y	1	2	5	5	5	5	5	5	5	5	5	5	5	5	5	5	5	5	5	5	5	5	5	5	5	5	5	5	5	5	5	5	5	5	5	5	5	5	5
8	7	4	1	1	2	35	2	3	1	Y	1	2	5	5	5	5	5	5	5	5	5	5	5	5	5	5	5	5	5	5	5	5	5	5	5	5	5	5	5	5	5	5	5	5	5	5	5	5	5
8	7	156	1	1	1	35	2	3	1	Y	2	2	4	4	5	4	5	5	4	5	5	5	4	#NULL!	5	5	4	3	5	5	5	5	4	5	5	5	5	5	4	5	5	5	5	5	5	4	1	5	4
8	7	184	1	1	1	56	4	3	1	Y	2	4	4	5	5	5	5	5	5	5	5	5	5	5	5	5	4	5	5	5	5	4	5	5	5	5	5	5	4	5	5	5	5	5	5	5	4	5	5
8	7	188	1	1	1	55	4	3	1	Y	1	5	5	5	5	5	5	5	5	5	5	5	5	5	5	4	5	5	5	5	5	5	5	5	5	4	5	5	5	5	5	5	5	5	5	5	5	5	5
8	7	193	1	1	1	55	4	3	1	Y	2	5	5	5	2	4	5	4	5	5	5	5	5	5	5	4	5	5	5	#NULL!	3	5	2	5	4	5	3	4	3	4	#NULL!	4	4	3	4	5	4	4	3
8	7	198	1	1	2	54	4	3	1	Y	2	5	4	4	4	4	4	4	4	4	4	4	4	4	4	4	4	3	3	4	4	4	4	4	4	4	4	4	4	4	4	4	4	4	5	4	4	4	5
8	7	195	1	1	1	53	4	3	1	Y	2	5	4	4	5	5	5	5	5	5	5	5	1	4	4	4	4	4	4	4	4	4	4	4	4	4	4	4	4	4	4	4	4	4	4	4	4	4	4
8	7	196	1	1	1	52	4	3	1	Y	2	5	4	5	5	5	4	5	5	5	4	4	5	5	5	4	4	5	5	5	5	5	5	5	5	5	5	5	5	5	5	5	5	5	4	4	5	5	5
8	7	197	1	1	2	52	4	3	1	Y	2	5	5	5	5	4	#NULL!	4	5	5	4	5	4	4	4	4	4	5	5	4	4	4	4	4	4	4	4	4	4	4	4	4	4	4	4	4	4	4	4
8	7	206	1	1	1	52	3	3	1	Y	2	4	3	4	#NULL!	3	4	3	4	5	4	2	4	3	5	3	4	3	4	3	4	4	4	3	4	4	4	5	3	4	3	4	3	4	3	4	3	4	3
8	7	181	1	1	2	50	1	3	1	Y	3	4	5	5	5	5	5	5	5	5	5	5	5	5	5	4	4	4	4	4	4	4	4	4	4	4	4	4	4	4	4	4	4	4	4	4	5	5	5
8	7	182	1	1	1	50	4	3	1	Y	3	5	5	5	5	5	5	5	5	5	5	5	5	5	5	4	4	4	4	4	4	5	4	5	4	5	#NULL!	4	5	4	5	4	5	5	4	4	4	4	4
8	7	3	1	1	1	56	4	3	1	Y	1	5	5	5	5	4	5	5	4	5	5	4	4	4	4	4	5	4	5	4	5	5	5	5	5	4	5	5	5	4	5	4	4	4	5	4	5	4	4
8	7	6	1	1	1	53	4	3	1	Y	1	5	5	5	5	5	5	5	5	4	4	4	3	4	5	4	5	4	5	4	3	5	4	4	4	4	4	4	4	4	5	#NULL!	4	3	3	4	3	4	3
8	7	10	1	1	#NULL!	52	3	3	1	Y	3	4	5	5	5	5	5	5	5	5	5	5	5	4	5	5	5	5	5	#NULL!	5	5	5	5	5	5	5	5	5	5	5	5	5	5	5	5	5	5	5
8	7	9	1	1	1	51	4	3	1	Y	1	5	5	5	3	3	4	5	4	5	4	4	3	4	4	4	5	3	5	5	5	5	5	#NULL!	5	5	4	4	4	5	5	4	5	4	5	5	4	4	4
8	7	1	1	1	2	50	4	3	1	Y	1	5	5	5	5	5	5	5	5	5	5	5	4	4	5	5	5	5	5	5	5	5	5	5	5	5	5	5	5	5	5	5	5	5	5	5	4	4	4
8	7	8	1	1	1	50	4	3	1	Y	1	5	4	5	5	4	4	4	4	4	4	4	3	3	4	4	4	3	5	5	4	4	4	5	4	4	4	4	4	4	4	4	4	4	3	3	3	3	3
8	7	40	1	1	1	60	4	3	1	Y	2	5	4	4	5	5	5	5	4	4	5	5	4	4	4	4	4	4	5	5	4	4	5	5	4	4	4	4	4	5	5	5	4	4	4	4	4	5	5
8	7	32	1	1	2	56	4	3	1	Y	1	5	4	4	4	4	4	4	5	5	4	4	5	5	4	4	4	4	4	5	5	5	4	4	4	5	5	5	4	4	4	4	4	4	5	4	4	4	3
8	7	33	1	1	1	56	4	3	1	Y	1	5	5	5	5	5	5	5	5	5	5	5	5	5	5	5	5	5	5	5	5	5	5	5	5	5	5	5	5	5	5	5	5	5	5	5	5	5	5
8	7	20	1	1	1	53	4	3	1	Y	2	5	5	5	5	5	5	5	5	5	5	4	4	5	5	5	5	5	5	5	5	5	5	5	4	5	5	4	5	4	5	5	5	5	5	5	5	5	5
8	7	18	1	1	1	52	4	3	1	Y	1	5	4	4	4	4	4	4	4	4	4	4	4	4	4	4	4	4	4	4	4	4	4	4	4	4	4	4	4	4	4	4	4	4	5	5	5	5	5
8	7	22	1	1	1	50	4	3	1	Y	2	5	5	5	5	5	5	5	5	5	4	5	5	5	4	5	5	5	5	4	4	5	5	5	5	5	4	4	4	4	5	5	4	5	5	5	5	5	5
8	7	23	1	1	1	50	4	3	1	Y	2	5	5	4	3	4	4	4	5	4	5	5	4	4	4	5	4	4	5	5	4	4	4	4	5	5	5	5	5	5	5	4	4	4	5	5	4	4	5
8	7	24	1	1	2	50	3	3	1	Y	1	5	4	4	4	4	4	4	4	4	4	4	4	4	4	4	4	4	4	4	4	4	4	4	4	4	4	4	4	4	4	4	4	4	4	4	4	4	4
8	7	28	1	1	1	50	4	3	1	Y	2	4	5	5	5	5	5	5	5	4	4	4	5	5	5	4	4	4	4	5	5	5	5	4	4	4	4	5	5	5	5	4	4	4	5	5	5	5	4
8	7	34	1	1	1	50	4	3	1	Y	2	5	5	5	5	5	5	5	5	5	5	5	5	5	5	5	5	5	5	5	5	5	5	5	5	5	5	5	5	5	5	5	5	5	5	5	5	5	5
8	7	36	1	1	1	50	4	3	1	Y	2	5	5	5	5	5	5	5	5	5	5	5	5	5	5	5	5	5	5	5	5	5	5	5	5	5	5	5	5	5	5	5	5	5	5	5	5	5	5
8	7	37	1	1	1	50	4	3	1	Y	2	5	5	5	5	5	5	5	5	5	5	5	5	5	5	5	5	5	5	5	5	5	5	5	5	5	5	5	5	5	5	5	5	5	5	5	5	5	5
9	6	343	1	1	1	32	2	2	1	N	1	2	4	5	5	4	5	5	5	4	4	5	4	5	5	4	5	4	5	5	4	5	5	5	5	5	5	4	4	5	5	4	5	5	4	5	2	4	3
9	6	349	1	1	1	32	2	2	1	N	1	2	5	4	4	3	5	4	3	3	3	4	2	3	3	3	5	2	4	3	2	4	3	4	3	3	3	3	4	4	3	3	3	2	#NULL!	4	3	3	3
9	6	333	1	1	1	49	3	2	1	N	1	5	5	4	5	4	4	3	4	4	3	4	2	3	3	3	3	3	4	3	3	4	3	3	4	4	4	3	4	4	3	3	3	4	4	4	3	4	4
9	6	375	1	1	2	49	3	2	1	N	1	5	5	5	5	4	4	4	4	4	4	4	4	4	4	5	5	5	5	5	5	5	5	5	5	5	5	5	5	5	5	5	5	5	5	5	5	5	5
9	6	332	1	1	2	48	3	2	1	N	#NULL!	5	5	4	3	3	4	4	4	4	3	4	3	3	4	3	3	3	5	3	4	5	3	5	5	5	4	4	5	4	4	5	4	3	3	3	3	4	3
9	6	337	1	1	2	48	2	2	1	N	1	5	4	4	4	5	5	5	5	5	5	5	5	5	5	4	4	4	4	4	5	5	5	5	4	4	4	4	4	5	5	5	5	5	5	5	5	5	5
9	6	351	1	1	2	48	2	2	1	N	1	5	4	4	4	4	4	3	4	3	3	4	2	1	2	2	4	4	4	4	3	5	5	5	5	5	3	3	4	4	3	3	3	3	3	3	2	2	3
9	6	356	1	1	#NULL!	48	2	2	1	N	1	5	5	5	4	5	5	5	5	5	5	5	4	5	5	4	5	5	5	4	5	5	5	5	5	5	5	5	5	5	5	5	5	5	#NULL!	#NULL!	5	5	5
9	6	373	1	1	2	48	3	2	1	N	1	5	5	5	5	4	5	4	5	5	5	5	3	3	4	4	5	4	4	4	4	5	5	5	4	4	4	4	4	5	5	5	5	5	5	5	3	3	4
9	6	331	1	1	2	47	2	2	1	N	#NULL!	5	5	4	4	4	4	4	4	4	4	4	2	4	4	4	5	3	4	4	4	4	4	4	4	4	3	4	3	4	4	4	3	4	4	4	3	3	#NULL!
9	6	344	1	1	1	47	4	2	1	N	1	5	5	4	4	5	5	5	5	5	5	5	5	5	5	5	5	4	4	4	4	5	5	5	5	5	5	5	5	5	5	5	5	5	4	4	4	4	4
9	6	354	1	1	#NULL!	47	2	2	1	N	1	5	5	5	5	4	5	5	5	5	5	5	5	5	5	5	5	5	5	5	4	5	4	5	5	4	4	4	5	4	4	4	4	4	4	5	4	4	4
9	6	357	1	1	#NULL!	46	2	2	1	N	1	5	5	5	5	5	4	4	4	4	5	5	5	5	5	4	4	4	4	4	5	5	5	5	5	5	5	5	5	5	4	4	4	5	4	4	4	4	4
9	6	380	1	1	1	46	2	2	1	N	1	5	5	5	5	4	5	4	4	4	4	4	4	4	4	4	5	4	5	4	4	4	4	5	4	4	4	4	4	5	5	4	4	4	4	4	4	4	3
9	6	335	1	1	#NULL!	45	2	2	1	N	1	5	5	5	5	5	5	5	5	5	5	5	5	5	5	5	5	4	4	4	4	4	4	4	4	4	4	4	4	4	4	4	4	4	4	4	4	4	4
9	6	374	1	1	#NULL!	45	3	2	1	N	1	5	5	5	5	4	5	4	4	5	5	5	3	3	5	4	4	4	5	5	4	4	4	5	5	4	4	4	4	5	5	5	4	4	4	4	3	4	3
9	6	371	1	1	#NULL!	44	3	2	1	N	1	5	5	5	5	5	5	5	5	5	5	4	3	4	4	4	#NULL!	3	5	5	4	5	5	5	5	5	5	5	5	5	5	5	5	5	5	4	#NULL!	4	4
9	6	379	1	1	2	44	3	2	1	N	1	5	5	5	5	4	4	4	4	4	4	4	4	4	4	5	5	5	5	5	5	5	5	5	5	5	5	5	5	5	5	5	5	5	#NULL!	#NULL!	#NULL!	#NULL!	#NULL!
9	6	336	1	1	#NULL!	43	#NULL!	2	1	N	#NULL!	#NULL!	4	4	5	5	5	5	5	5	5	5	5	5	5	5	5	5	5	5	5	5	5	5	5	5	5	5	5	5	5	5	5	5	5	5	5	4	4
9	6	378	1	1	2	43	3	2	1	N	1	5	5	5	5	4	5	5	5	5	4	4	4	4	5	4	4	4	5	5	4	5	5	5	5	5	5	5	5	5	5	4	5	5	5	5	4	4	4
9	6	383	1	1	2	43	2	2	1	N	1	5	5	5	5	5	5	5	5	5	5	5	5	5	5	5	5	5	5	5	5	5	5	5	5	5	5	5	5	5	5	5	5	5	5	5	5	5	5
9	6	384	1	1	2	43	2	2	1	N	1	5	5	5	5	5	5	5	5	5	5	5	5	5	5	5	5	5	5	5	5	5	5	5	5	5	5	5	5	5	5	5	5	5	5	5	5	5	5
9	6	345	1	1	1	42	3	2	1	N	1	5	5	5	5	5	5	5	5	5	5	5	5	5	5	5	5	5	5	5	5	5	5	5	5	5	5	5	5	5	5	5	5	5	5	5	5	5	5
9	6	372	1	1	1	42	2	2	1	N	1	5	5	5	5	5	5	5	5	5	5	5	5	5	5	5	5	5	5	5	5	5	5	5	5	5	5	5	5	5	5	5	5	5	5	5	5	5	5
9	6	346	1	1	#NULL!	41	2	2	1	N	1	3	5	5	5	4	5	4	5	#NULL!	4	5	4	4	4	5	5	4	5	4	4	5	5	5	5	5	5	5	5	5	5	4	4	4	4	5	4	4	3
9	6	381	1	1	2	41	2	2	1	N	1	4	4	5	4	4	4	4	5	5	4	4	4	4	5	4	4	#NULL!	5	5	3	4	4	5	4	3	4	4	4	4	4	5	4	4	4	5	4	4	4
9	6	353	1	1	#NULL!	40	2	2	1	N	1	5	4	5	5	5	5	5	5	5	5	5	5	4	4	4	5	5	5	5	5	5	5	5	5	5	5	5	4	4	4	5	4	5	5	5	5	5	5
9	6	385	1	1	#NULL!	39	2	2	1	N	1	3	4	5	5	5	5	#NULL!	5	5	5	5	1	4	5	4	5	4	5	5	3	5	5	5	5	5	5	5	5	5	5	5	5	5	5	5	5	4	4
9	6	352	1	1	1	37	2	2	1	N	1	3	4	4	5	4	4	4	4	4	4	5	3	3	5	5	5	4	5	3	4	5	5	5	4	4	4	4	4	4	4	4	3	3	3	4	4	4	3
9	6	348	1	1	1	36	2	2	1	N	1	3	5	5	4	4	5	4	4	4	4	4	4	4	5	4	5	4	4	4	4	4	4	4	4	4	4	4	4	4	4	4	4	3	4	4	#NULL!	3	4
9	6	382	1	1	2	36	2	2	1	N	1	3	5	5	5	5	5	5	5	5	5	5	5	5	5	5	5	5	5	5	5	5	4	5	5	5	4	4	5	5	5	5	5	5	5	5	5	4	4
9	6	377	1	1	2	54	3	2	1	N	1	5	3	3	3	3	3	4	4	4	4	4	3	3	4	4	5	4	5	4	3	5	5	5	5	5	5	4	4	5	4	4	4	3	4	4	4	4	4
9	6	347	1	1	#NULL!	53	2	2	1	N	1	5	5	5	4	5	5	5	4	5	4	5	4	4	4	4	5	4	5	4	4	4	#NULL!	5	4	5	4	4	5	5	#NULL!	3	4	4	#NULL!	#NULL!	#NULL!	#NULL!	#NULL!
9	6	355	1	1	#NULL!	52	2	2	1	N	1	5	5	5	4	5	5	5	5	5	5	5	3	5	5	4	5	5	5	4	5	5	5	5	5	5	5	5	5	5	5	5	5	5	5	5	4	4	4
9	6	370	1	1	2	52	3	2	1	N	1	5	5	4	4	3	4	4	5	4	5	5	#NULL!	3	5	4	4	#NULL!	5	5	3	4	4	5	4	3	4	4	4	4	5	4	4	4	4	5	4	4	4
9	6	376	1	1	#NULL!	52	3	2	1	N	1	5	4	4	4	4	5	4	4	5	5	5	4	4	5	5	5	5	5	5	4	5	5	5	5	5	5	5	5	5	5	4	5	4	5	5	#NULL!	4	3
9	6	334	1	1	1	50	3	2	1	N	1	5	5	4	4	5	4	4	4	4	4	4	4	4	4	4	5	3	5	4	4	5	5	5	4	3	4	4	3	5	4	3	4	4	4	3	#NULL!	#NULL!	4
9	6	42	1	1	1	#NULL!	4	3	1	Y	3	4	3	4	4	4	4	4	4	4	4	4	4	4	4	5	5	5	5	5	5	5	5	5	5	5	5	5	5	5	5	5	5	4	4	5	4	5	4
9	6	68	1	1	2	#NULL!	1	3	1	Y	1	2	3	3	3	3	3	3	3	3	3	3	3	3	3	3	3	3	3	3	#NULL!	3	3	3	#NULL!	3	#NULL!	3	#NULL!	3	3	3	#NULL!	3	#NULL!	2	4	4	4
9	6	304	1	1	2	34	2	3	1	N	1	1	5	5	5	5	5	5	5	5	5	5	5	5	5	5	5	5	5	5	5	5	5	5	5	5	5	5	5	5	5	5	4	5	#NULL!	#NULL!	3	3	4
9	6	303	1	1	#NULL!	33	1	3	1	N	#NULL!	#NULL!	4	5	4	4	3	5	4	4	4	4	3	#NULL!	4	4	5	4	5	5	4	4	4	5	4	4	4	4	4	5	4	4	4	3	4	4	2	3	3
9	6	297	1	1	2	30	2	3	1	N	1	2	5	5	5	5	5	5	4	4	4	4	4	4	4	4	4	5	4	4	4	5	4	4	4	5	5	5	5	5	5	4	5	5	4	5	3	5	4
9	6	310	1	1	2	30	2	3	1	N	1	#NULL!	5	5	5	5	5	5	5	5	5	5	5	5	5	5	5	5	5	5	5	5	5	5	5	5	5	5	5	5	5	5	5	5	5	5	4	4	4
9	6	298	1	1	2	27	2	3	1	N	1	1	5	5	4	4	5	4	5	5	4	4	3	5	5	4	5	4	5	4	4	5	4	5	4	4	3	3	4	5	5	5	3	3	5	4	3	2	2
9	6	302	1	1	2	26	1	3	1	N	1	1	4	4	4	4	4	4	4	4	4	4	4	4	4	4	4	4	4	4	4	4	4	4	4	4	4	4	4	4	4	4	4	4	4	4	4	4	4
9	6	301	1	1	#NULL!	24	1	3	1	N	1	1	5	5	5	5	5	5	5	5	5	4	3	3	4	4	5	5	5	5	5	5	5	5	5	5	5	4	4	5	5	5	5	5	5	5	5	5	5
9	6	299	1	1	2	23	1	3	1	N	1	1	4	5	5	5	5	5	5	5	5	4	5	5	5	3	4	5	5	5	4	4	4	5	5	5	5	5	5	5	5	5	5	5	4	4	4	3	3
9	6	120	1	1	2	34	4	3	1	Y	2	2	4	4	4	4	4	4	4	4	4	3	4	4	4	4	4	4	4	4	4	4	4	4	4	4	4	4	4	4	4	4	4	4	4	3	4	4	4
9	6	127	1	1	2	34	2	3	1	Y	2	3	5	5	4	4	4	4	4	4	4	4	5	5	5	5	5	5	5	5	5	5	5	5	5	5	5	5	5	5	5	5	5	5	5	5	5	5	5
9	6	131	1	1	1	34	1	3	1	Y	1	2	4	4	5	4	5	4	5	4	5	4	5	4	5	4	5	4	5	4	5	4	5	4	4	4	4	4	4	5	5	5	5	2	4	5	4	5	4
9	6	137	1	1	2	34	1	3	1	Y	2	2	5	5	5	5	5	5	5	5	5	5	5	5	4	5	3	3	5	5	4	4	3	5	4	3	3	3	4	5	3	4	4	5	5	3	3	3	3
9	6	194	1	1	2	34	2	3	2	N	1	2	4	4	4	4	4	4	4	4	4	4	4	4	4	4	4	4	4	4	4	4	4	4	4	4	4	4	4	4	4	4	4	4	4	4	4	4	4
9	6	256	1	1	1	34	1	3	1	N	1	3	5	5	5	4	5	5	5	5	5	5	5	5	5	5	5	4	5	5	5	5	5	5	5	5	5	5	5	5	5	5	5	5	5	5	5	4	4
9	6	261	1	1	2	34	1	3	1	N	1	3	3	4	4	4	3	3	3	3	3	3	3	3	3	4	4	3	4	3	4	4	4	4	4	4	4	4	4	4	4	4	4	4	4	4	4	4	4
9	6	275	1	1	2	34	1	3	1	N	1	3	5	5	5	5	5	5	5	5	5	5	5	5	5	5	5	5	5	5	5	5	5	5	5	5	5	5	5	5	5	5	5	5	5	5	5	5	5
9	6	128	1	1	1	33	4	3	1	Y	2	3	4	5	5	4	4	4	4	4	4	5	4	5	4	5	5	3	5	4	4	5	4	5	5	5	3	4	5	4	4	5	4	4	4	5	3	4	4
9	6	114	1	1	1	32	3	3	1	Y	3	3	5	5	5	5	5	5	5	5	5	5	5	5	5	5	5	5	5	5	5	5	4	5	5	5	5	5	5	5	5	5	5	5	3	4	3	3	3
9	6	118	1	1	2	32	3	3	1	Y	3	3	4	4	4	4	5	5	5	5	5	5	4	4	4	5	5	5	5	5	4	4	3	4	4	4	4	4	4	4	4	4	4	4	4	4	4	4	4
9	6	133	1	1	#NULL!	32	2	3	1	Y	2	2	4	4	4	4	4	4	4	4	2	2	4	2	2	4	4	4	4	4	4	4	4	2	4	5	4	4	5	5	4	4	5	5	4	4	4	5	5
9	6	136	1	1	1	32	1	3	1	Y	2	2	5	5	5	5	5	5	5	5	5	5	5	5	5	5	5	5	5	5	5	5	5	5	5	5	5	5	5	5	5	5	5	5	5	5	5	5	5
9	6	139	1	1	1	32	1	3	1	Y	1	2	4	4	4	4	4	4	4	4	4	4	4	4	5	5	5	5	5	5	5	5	5	5	5	5	5	5	5	5	5	5	5	5	5	5	5	4	4
9	6	157	1	1	2	32	2	3	1	Y	#NULL!	2	4	4	4	4	4	4	4	4	4	4	4	4	4	4	4	4	4	4	4	4	4	4	4	4	4	4	4	4	4	4	4	4	4	4	4	4	4
9	6	207	1	1	1	32	2	3	2	N	2	2	5	5	5	5	5	5	5	5	5	5	5	5	5	5	5	5	5	5	5	5	5	5	5	5	5	5	5	5	5	5	5	5	5	5	5	5	5
9	6	212	1	1	2	32	2	3	2	N	1	2	5	5	5	5	5	5	5	5	5	5	5	5	5	5	5	4	4	4	4	4	4	5	4	4	5	5	5	5	4	5	5	5	4	5	5	5	5
9	6	213	1	1	2	32	2	3	2	N	1	2	4	4	4	5	5	5	5	5	5	5	5	5	5	5	5	5	5	5	5	5	5	5	5	5	5	5	5	5	5	5	5	5	5	5	5	5	5
9	6	267	1	1	1	32	2	3	1	N	1	2	4	5	5	4	5	5	4	5	5	4	3	4	5	5	5	4	5	5	5	4	4	5	5	5	5	5	5	4	5	4	5	5	4	5	5	4	4
9	6	271	1	1	1	32	2	3	1	N	1	2	5	5	5	5	5	5	5	5	5	5	5	5	5	5	5	5	5	5	5	5	5	5	5	5	5	5	5	5	5	5	5	5	5	5	5	5	5
9	6	272	1	1	1	32	1	3	1	N	1	2	5	5	5	4	5	5	5	5	5	5	4	5	5	5	5	5	5	5	5	5	5	5	5	5	5	5	5	5	5	5	5	5	5	5	5	5	5
9	6	122	1	1	2	31	4	3	1	Y	2	2	4	4	4	4	4	5	4	5	5	4	5	5	4	5	5	3	3	3	4	5	4	4	4	4	3	4	4	5	5	3	5	4	5	4	5	4	4
9	6	143	1	1	2	31	2	3	1	Y	2	2	5	5	5	5	5	5	5	5	5	4	4	4	#NULL!	3	5	4	#NULL!	5	4	3	3	3	4	4	4	4	4	3	3	4	4	3	3	3	4	#NULL!	#NULL!
9	6	156	1	1	2	31	2	3	1	Y	2	2	4	4	4	4	4	4	4	4	4	4	4	4	4	5	4	4	4	4	4	4	4	4	4	4	4	4	4	4	4	4	4	4	4	4	4	4	4
9	6	274	1	1	1	31	2	3	1	N	2	1	5	5	5	5	4	5	5	5	5	5	5	3	3	5	5	5	5	5	5	5	5	5	5	5	5	5	5	5	5	5	5	5	5	5	4	4	4
9	6	279	1	1	1	31	2	3	1	N	1	2	5	5	4	5	4	5	3	4	3	5	4	4	4	4	5	5	5	5	5	5	5	5	5	5	5	5	5	5	5	5	5	5	5	5	5	5	5
9	6	135	1	1	2	30	1	3	1	Y	2	2	5	5	5	4	4	4	4	4	4	4	3	3	5	5	5	4	5	4	4	5	4	4	5	5	4	4	5	5	5	5	4	4	5	5	4	2	1
9	6	138	1	1	2	30	2	3	1	Y	1	1	4	4	4	4	4	4	4	4	4	4	4	4	4	4	4	4	4	4	4	4	4	4	4	4	4	4	4	4	4	4	4	4	4	4	4	4	4
9	6	144	1	1	1	30	2	3	1	Y	2	2	5	4	5	4	5	4	5	4	5	5	5	4	5	4	5	4	5	5	4	5	5	5	5	5	4	4	5	4	5	4	5	4	5	5	4	4	5
9	6	145	1	1	1	30	2	3	1	Y	2	1	5	5	4	5	5	4	5	5	5	5	5	5	5	5	5	5	5	5	5	5	5	5	5	5	5	5	5	5	5	5	5	5	5	5	5	5	5
9	6	146	1	1	1	30	2	3	1	Y	2	2	4	5	4	4	5	5	5	4	4	4	5	4	4	4	5	5	4	4	4	5	5	5	5	4	4	4	4	4	4	5	4	4	4	4	4	4	4
9	6	150	1	1	1	30	2	3	1	Y	2	1	4	4	4	4	4	4	4	4	4	4	4	5	4	4	4	4	4	4	4	4	4	4	4	4	4	4	4	4	4	4	4	4	4	4	4	4	4
9	6	203	1	1	1	30	2	3	2	N	1	2	5	5	5	4	5	5	5	5	5	5	5	5	5	5	5	5	5	5	4	5	5	5	5	5	5	5	5	5	5	5	5	5	5	5	5	5	5
9	6	205	1	1	1	30	1	3	2	N	2	1	5	5	5	5	5	5	5	5	5	5	5	5	5	5	5	5	5	5	5	5	5	5	5	5	5	5	5	5	5	5	5	5	5	5	5	5	5
9	6	214	1	1	1	30	2	3	2	N	1	2	4	5	4	4	4	4	5	4	4	4	4	4	5	4	4	5	4	5	4	4	4	4	5	5	5	4	4	4	4	4	4	4	4	4	4	4	4
9	6	277	1	1	1	30	2	3	1	N	1	2	5	4	4	4	5	4	5	5	4	4	4	4	4	4	4	5	4	4	4	4	5	5	5	5	5	5	5	5	5	5	5	5	4	4	4	4	4
9	6	294	1	1	1	30	2	3	1	N	1	1	5	5	5	5	5	5	5	5	5	5	4	5	4	5	4	5	5	5	5	5	5	#NULL!	5	5	4	5	5	5	5	5	5	5	5	5	5	5	5
9	6	142	1	1	1	29	2	3	1	Y	2	1	4	4	4	4	4	4	4	4	4	4	4	4	4	4	4	4	4	4	4	4	4	4	4	4	4	4	4	4	4	4	4	4	4	4	4	4	4
9	6	149	1	1	1	29	2	3	1	Y	2	1	4	5	4	4	5	5	3	4	4	4	4	4	5	3	4	4	3	3	3	4	4	4	3	5	3	4	4	4	2	5	5	5	5	5	5	5	5
9	6	153	1	1	1	29	2	3	1	Y	2	1	5	5	5	5	5	5	5	4	4	4	4	5	5	5	4	5	5	5	5	5	5	5	5	5	5	5	5	5	5	5	5	5	5	5	5	5	5
9	6	202	1	1	2	29	1	3	2	N	1	2	5	4	4	4	3	5	5	5	4	5	5	5	4	5	5	5	5	5	5	5	5	5	5	5	4	5	5	5	5	5	5	5	4	5	5	3	3
9	6	206	1	1	1	29	1	3	2	N	1	1	5	5	5	5	5	5	5	5	5	5	5	5	5	5	5	5	5	5	5	5	5	5	5	5	5	5	5	5	5	5	5	5	5	5	5	5	5
9	6	270	1	1	1	29	2	3	1	N	1	1	5	5	5	5	5	5	5	5	5	5	5	5	5	5	5	5	5	5	5	5	5	5	5	5	5	5	5	5	5	5	5	5	4	5	5	5	5
9	6	147	1	1	1	28	2	3	1	Y	1	1	5	3	3	4	4	4	4	4	4	4	4	4	4	4	4	5	5	5	4	5	5	4	4	4	4	4	4	4	4	4	4	4	4	4	4	4	4
9	6	151	1	1	1	28	1	3	1	Y	2	1	4	4	4	4	4	4	4	4	4	4	4	4	4	4	4	4	4	4	4	4	4	4	4	4	4	4	4	4	4	4	4	4	4	4	4	4	4
9	6	196	1	1	2	28	2	3	2	N	2	1	5	5	5	4	5	4	5	5	5	5	3	5	5	4	5	5	5	5	4	5	5	5	5	5	5	5	5	5	5	4	5	5	5	5	3	4	4
9	6	209	1	1	1	28	2	3	2	N	1	1	5	5	5	5	5	5	5	5	5	5	5	5	5	5	5	5	5	5	5	5	5	5	5	5	5	5	5	5	5	5	5	5	5	5	5	5	5
9	6	211	1	1	2	28	2	3	2	N	1	1	5	5	5	5	5	5	5	5	5	5	5	5	5	5	5	5	5	5	5	5	5	5	5	5	5	5	5	4	4	4	3	4	3	5	4	5	4
9	6	260	1	1	2	28	1	3	1	N	2	2	4	5	5	4	5	5	5	5	5	5	4	4	5	5	4	4	4	4	4	4	4	4	4	4	4	4	4	4	4	4	4	4	4	4	3	3	3
9	6	141	1	1	#NULL!	27	2	3	1	Y	1	1	4	4	4	4	4	4	4	4	4	4	4	4	4	4	4	4	4	4	4	4	4	4	3	3	4	4	4	4	4	4	4	4	4	4	4	4	4
9	6	148	1	1	2	27	2	3	1	Y	1	2	4	4	4	4	4	4	4	4	4	4	4	4	4	4	4	4	4	4	4	4	4	4	4	4	4	4	4	4	4	4	4	4	4	4	4	4	4
9	6	155	1	1	1	27	2	3	1	Y	#NULL!	1	4	4	5	4	5	5	5	5	5	5	5	5	5	5	5	4	4	4	4	4	4	4	4	4	4	4	4	4	4	4	4	4	4	4	4	4	4
9	6	217	1	1	2	27	2	3	2	N	1	1	#NULL!	5	5	5	5	5	5	5	5	5	5	5	5	5	5	5	5	5	5	5	5	5	5	5	5	5	5	5	5	5	5	5	5	5	5	5	5
9	6	276	1	1	1	27	2	3	1	N	1	1	5	5	4	4	4	4	5	5	4	4	4	4	4	5	5	4	5	5	4	4	4	4	5	4	4	4	4	4	4	4	3	4	4	4	3	3	3
9	6	152	1	1	2	26	2	3	1	Y	2	1	5	5	5	5	5	5	5	5	5	5	4	5	5	5	5	5	5	5	5	5	5	5	5	5	5	5	5	5	5	5	5	4	4	4	5	5	5
9	6	154	1	1	1	26	2	3	1	Y	1	1	4	4	4	4	4	4	4	4	4	4	4	4	4	4	4	4	4	4	4	4	4	4	4	4	4	4	4	4	4	4	4	4	4	4	4	4	4
9	6	208	1	1	1	26	1	3	2	N	1	1	4	4	4	4	4	4	4	4	4	4	4	4	4	4	5	4	5	4	4	5	4	5	5	5	4	4	5	5	5	5	5	5	5	5	5	5	5
9	6	210	1	1	2	26	2	3	2	N	1	1	5	5	4	5	4	5	4	4	5	5	4	4	5	5	4	5	4	4	5	5	5	5	5	5	4	3	3	3	4	4	4	3	3	3	5	5	5
9	6	268	1	1	2	26	2	3	1	N	1	1	5	5	5	5	5	5	5	5	5	5	5	5	5	5	5	5	5	5	5	5	5	5	5	5	5	5	5	5	5	5	5	5	4	5	5	5	5
9	6	140	1	1	2	25	1	3	1	Y	1	1	4	4	4	4	4	4	4	4	4	4	4	4	4	4	4	4	4	4	4	4	4	4	4	4	4	4	4	4	4	4	4	4	4	4	4	4	4
9	6	262	1	1	2	25	2	3	1	N	1	1	5	5	5	5	5	5	5	5	5	5	5	5	5	3	5	5	5	5	5	5	5	5	5	5	5	5	5	5	5	5	5	5	5	5	5	5	5
9	6	278	1	1	1	24	2	3	1	N	1	1	4	4	4	4	4	4	4	4	4	4	4	4	4	4	4	4	4	4	5	5	5	5	5	5	5	5	5	5	5	5	5	5	3	4	5	5	5
9	6	43	1	1	1	34	1	3	1	Y	1	2	4	4	4	4	4	4	4	4	4	4	4	4	4	4	4	4	4	4	4	4	4	4	4	4	4	4	4	4	4	4	4	4	4	4	4	4	4
9	6	41	1	1	2	32	2	3	1	Y	1	2	5	5	5	5	5	5	5	5	5	5	5	5	5	5	5	5	5	5	5	5	5	5	5	5	5	5	5	5	5	5	5	5	5	5	5	5	5
9	6	48	1	1	1	32	1	3	1	Y	2	2	5	5	5	5	5	5	5	5	5	5	5	5	5	5	5	5	5	5	5	5	5	5	5	5	5	5	5	5	5	5	5	5	5	5	5	5	5
9	6	56	1	1	1	32	1	3	1	Y	1	2	4	4	4	5	5	5	5	5	5	5	5	5	5	4	5	5	5	4	4	5	4	5	5	4	4	5	5	5	5	5	5	5	5	5	5	5	5
9	6	59	1	1	1	32	1	3	1	Y	1	1	5	5	5	5	5	5	5	5	5	5	5	5	5	5	5	5	5	5	5	5	5	5	5	5	5	5	5	5	5	5	5	5	5	5	5	5	5
9	6	61	1	1	1	31	1	3	1	Y	1	2	4	4	5	4	5	4	4	4	4	4	3	5	4	4	4	3	5	4	3	4	4	5	4	4	#NULL!	4	5	5	#NULL!	5	4	4	5	4	3	4	3
9	6	70	1	1	1	31	1	3	1	Y	2	#NULL!	5	5	5	5	5	5	5	5	5	5	5	5	5	5	5	5	5	5	5	5	5	5	5	5	5	5	5	5	5	5	5	5	5	5	5	5	5
9	6	39	1	1	1	30	2	3	1	Y	2	2	5	5	5	5	5	5	5	5	5	5	5	5	5	5	5	5	5	5	5	5	5	5	5	5	5	5	5	5	5	5	5	5	5	5	5	5	5
9	6	40	1	1	1	30	#NULL!	3	1	Y	2	2	5	5	5	5	5	5	5	5	5	5	5	5	5	5	5	5	5	5	5	5	5	5	5	5	5	5	5	5	5	5	5	5	5	5	5	5	5
9	6	47	1	1	1	30	1	3	1	Y	2	2	5	5	5	5	5	5	5	5	5	5	5	5	5	5	5	5	5	5	5	5	5	5	5	5	5	5	5	5	5	5	5	5	5	5	5	5	5
9	6	54	1	1	1	30	1	3	1	Y	2	2	5	5	5	5	5	5	5	5	5	5	5	5	5	5	5	5	5	5	5	4	4	4	4	5	5	5	5	5	5	5	5	5	5	5	5	5	5
9	6	55	1	1	1	30	1	3	1	Y	1	2	5	5	5	5	5	5	5	5	5	5	5	5	5	5	5	5	5	5	5	5	5	5	5	5	5	5	5	5	5	5	4	4	5	5	5	5	5
9	6	57	1	1	1	30	1	3	1	Y	1	2	4	5	4	5	5	5	5	5	5	5	5	5	5	5	4	5	4	5	5	5	5	5	5	5	5	5	5	5	5	5	5	5	4	4	5	5	5
9	6	63	1	1	2	30	1	3	1	Y	1	1	4	4	4	4	4	4	4	4	4	4	4	4	4	5	5	5	4	4	4	4	4	4	4	4	4	4	4	4	4	4	4	4	4	4	4	4	4
9	6	51	1	1	1	29	1	3	1	Y	1	2	5	5	5	5	5	5	5	5	5	5	5	5	5	5	5	5	5	5	5	5	5	5	5	5	5	5	5	5	5	5	5	5	5	5	5	5	5
9	6	60	1	1	1	29	1	3	1	Y	2	1	5	5	4	4	4	4	4	4	4	4	4	4	5	4	5	4	4	4	4	4	4	4	4	4	4	4	4	4	4	5	4	4	4	5	4	4	4
9	6	49	1	1	1	28	1	3	1	Y	1	1	5	5	4	5	5	5	5	5	4	4	4	4	4	5	5	5	4	5	5	4	5	5	5	5	4	4	4	5	5	4	5	5	4	4	4	4	5
9	6	50	1	1	1	28	1	3	1	Y	1	2	5	5	5	5	5	5	5	5	5	5	5	5	5	5	5	5	5	5	5	5	5	5	5	5	5	5	5	5	5	5	5	5	5	5	5	5	5
9	6	58	1	1	1	28	2	3	1	Y	1	1	4	5	4	5	5	5	5	5	5	4	4	4	5	4	4	4	4	5	5	4	4	4	4	5	5	5	5	5	5	5	4	5	4	5	4	5	4
9	6	64	1	1	1	28	1	3	1	Y	2	1	5	5	5	5	5	5	5	5	5	4	3	5	4	5	5	5	5	5	4	5	5	5	5	5	5	5	5	5	5	5	5	5	5	5	5	5	5
9	6	66	1	1	2	28	1	3	1	Y	1	2	3	4	4	4	4	4	4	4	4	4	4	4	4	4	4	4	4	4	4	4	4	4	4	4	4	4	4	4	4	4	4	4	5	5	5	4	5
9	6	69	1	1	1	28	1	3	1	Y	2	1	5	5	5	5	5	5	5	5	5	5	5	5	5	5	5	5	5	5	5	5	5	5	5	5	5	5	5	5	5	5	5	5	4	4	4	4	4
[truncated: 4,248 more rows]
[truncated: 67 more columns]
